# Supplementary material for: Size Reduction to Enhance Crystal-to-Liquid Phase Transition Induced by E-to-Z Photoisomerization Based on Molecular Crystals of Phenylbutadiene Ester
Source: Materials (Basel). 2024 Jul 24;17(15):3664. doi: 10.3390/ma17153664 (PMC11312889; doi:10.3390/ma17153664)
Supplement: Supplementary file 1 [file materials-17-03664-s001.zip]

Archive with 4 entries (4 files):
- materials-3091540-supplementary-v4/checkCIF-PLATON page 2.htm
- materials-3091540-supplementary-v4/E-PADM.cif
- materials-3091540-supplementary-v4/Materials-SM-revison-no highlight.pdf
- materials-3091540-supplementary-v4/Movie S1 - Photoinduced melting of nanowire-2.avi
