# Supplementary material for: Size Reduction to Enhance Crystal-to-Liquid Phase Transition Induced by E-to-Z Photoisomerization Based on Molecular Crystals of Phenylbutadiene Ester
Source: Materials (Basel). 2024 Jul 24;17(15):3664. doi: 10.3390/ma17153664 (PMC11312889; doi:10.3390/ma17153664)
Supplement: Supplementary file 1 [file materials-17-03664-s001.zip › materials-3091540-supplementary-v4/E-PADM.cif]

 
data_d8v22220 
  
_audit_creation_method            SHELXL-2013 
_chemical_name_systematic 
; 
 ? 
; 
_chemical_name_common             ? 
_chemical_melting_point           ? 
_chemical_formula_moiety          ? 
_chemical_formula_sum 
 'C14 H14 O4' 
_chemical_formula_weight          246.25 
  
loop_ 
 _atom_type_symbol 
 _atom_type_description 
 _atom_type_scat_dispersion_real 
 _atom_type_scat_dispersion_imag 
 _atom_type_scat_source 
 'C'  'C'   0.0033   0.0016 
 'International Tables Vol C Tables 4.2.6.8 and 6.1.1.4' 
 'H'  'H'   0.0000   0.0000 
 'International Tables Vol C Tables 4.2.6.8 and 6.1.1.4' 
 'O'  'O'   0.0106   0.0060 
 'International Tables Vol C Tables 4.2.6.8 and 6.1.1.4' 
  
_space_group_crystal_system       orthorhombic 
_space_group_IT_number            56 
_space_group_name_H-M_alt         'P c c n' 
_space_group_name_Hall            '-P 2ab 2ac' 
  
_shelx_space_group_comment 
; 
The symmetry employed for this shelxl refinement is uniquely defined 
by the following loop, which should always be used as a source of 
symmetry information in preference to the above space-group names. 
They are only intended as comments. 
; 
  
loop_ 
 _space_group_symop_operation_xyz 
 'x, y, z' 
 '-x+1/2, -y+1/2, z' 
 '-x, y+1/2, -z+1/2' 
 'x+1/2, -y, -z+1/2' 
 '-x, -y, -z' 
 'x-1/2, y-1/2, -z' 
 'x, -y-1/2, z-1/2' 
 '-x-1/2, y, z-1/2' 
  
_cell_length_a                    15.2382(5) 
_cell_length_b                    11.8007(4) 
_cell_length_c                    14.4932(5) 
_cell_angle_alpha                 90 
_cell_angle_beta                  90 
_cell_angle_gamma                 90 
_cell_volume                      2606.19(15) 
_cell_formula_units_Z             8 
_cell_measurement_temperature     213(2) 
_cell_measurement_reflns_used     5061 
_cell_measurement_theta_min       4.366 
_cell_measurement_theta_max       54.522 
  
_exptl_crystal_description        prismatic 
_exptl_crystal_colour             colorless 
_exptl_crystal_density_meas       ? 
_exptl_crystal_density_method     ? 
_exptl_crystal_density_diffrn     1.255 
_exptl_crystal_F_000              1040 
_exptl_transmission_factor_min    ? 
_exptl_transmission_factor_max    ? 
_exptl_crystal_size_max           0.180 
_exptl_crystal_size_mid           0.150 
_exptl_crystal_size_min           0.130 
_exptl_absorpt_coefficient_mu     0.092 
_shelx_estimated_absorpt_T_min    0.984 
_shelx_estimated_absorpt_T_max    0.988 
_exptl_absorpt_correction_type    multi-scan 
_exptl_absorpt_correction_T_min   0.6796 
_exptl_absorpt_correction_T_max   0.7456 
_exptl_absorpt_process_details    sadabs 
  
_exptl_special_details 
; 
 ? 
; 
  
_diffrn_ambient_temperature       213(2) 
_diffrn_radiation_wavelength      0.71073 
_diffrn_radiation_type            MoK\a 
_diffrn_source                    ? 
_diffrn_measurement_device_type   'Bruker APEX-II CCD' 
_diffrn_measurement_method        '\f and \w scans' 
_diffrn_detector_area_resol_mean  ? 
_diffrn_reflns_number             12165 
_diffrn_reflns_av_unetI/netI      0.0240 
_diffrn_reflns_av_R_equivalents   0.0281 
_diffrn_reflns_limit_h_min        -18 
_diffrn_reflns_limit_h_max        18 
_diffrn_reflns_limit_k_min        -11 
_diffrn_reflns_limit_k_max        14 
_diffrn_reflns_limit_l_min        -17 
_diffrn_reflns_limit_l_max        17 
_diffrn_reflns_theta_min          2.673 
_diffrn_reflns_theta_max          25.998 
_diffrn_reflns_theta_full         25.242 
_diffrn_measured_fraction_theta_max   0.993 
_diffrn_measured_fraction_theta_full  0.992 
_diffrn_reflns_Laue_measured_fraction_max    0.993 
_diffrn_reflns_Laue_measured_fraction_full   0.992 
_diffrn_reflns_point_group_measured_fraction_max   0.993 
_diffrn_reflns_point_group_measured_fraction_full  0.992 
_reflns_number_total              2539 
_reflns_number_gt                 2068 
_reflns_threshold_expression      'I > 2\s(I)' 
_reflns_Friedel_coverage          0.000 
_reflns_Friedel_fraction_max      . 
_reflns_Friedel_fraction_full     . 
  
_reflns_special_details 
; 
 Reflections were merged by SHELXL according to the crystal 
 class for the calculation of statistics and refinement. 
  
 _reflns_Friedel_fraction is defined as the number of unique 
 Friedel pairs measured divided by the number that would be 
 possible theoretically, ignoring centric projections and 
 systematic absences. 
; 
  
_computing_data_collection        'Bruker APEX2' 
_computing_cell_refinement        'Bruker SAINT' 
_computing_data_reduction         'Bruker SAINT' 
_computing_structure_solution     'SHELXS-97 (Sheldrick 2008)' 
_computing_structure_refinement   'SHELXL-2013 (Sheldrick, 2013)' 
_computing_molecular_graphics     'Bruker SHELXTL' 
_computing_publication_material   'Bruker SHELXTL' 
  
_refine_special_details 
; 
 ? 
; 
_refine_ls_structure_factor_coef  Fsqd 
_refine_ls_matrix_type            full 
_refine_ls_weighting_scheme       calc 
_refine_ls_weighting_details 
'w=1/[\s^2^(Fo^2^)+(0.0586P)^2^+0.8958P] where P=(Fo^2^+2Fc^2^)/3' 
_atom_sites_solution_primary      ? 
_atom_sites_solution_secondary    ? 
_atom_sites_solution_hydrogens    geom 
_refine_ls_hydrogen_treatment     constr 
_refine_ls_extinction_method      SHELXL 
_refine_ls_extinction_coef        0.028(5) 
_refine_ls_extinction_expression 
 'Fc^*^=kFc[1+0.001xFc^2^\l^3^/sin(2\q)]^-1/4^' 
_refine_ls_number_reflns          2539 
_refine_ls_number_parameters      166 
_refine_ls_number_restraints      0 
_refine_ls_R_factor_all           0.0564 
_refine_ls_R_factor_gt            0.0442 
_refine_ls_wR_factor_ref          0.1225 
_refine_ls_wR_factor_gt           0.1110 
_refine_ls_goodness_of_fit_ref    1.024 
_refine_ls_restrained_S_all       1.024 
_refine_ls_shift/su_max           0.002 
_refine_ls_shift/su_mean          0.000 
  
loop_ 
 _atom_site_label 
 _atom_site_type_symbol 
 _atom_site_fract_x 
 _atom_site_fract_y 
 _atom_site_fract_z 
 _atom_site_U_iso_or_equiv 
 _atom_site_adp_type 
 _atom_site_occupancy 
 _atom_site_site_symmetry_order 
 _atom_site_calc_flag 
 _atom_site_refinement_flags_posn 
 _atom_site_refinement_flags_adp 
 _atom_site_refinement_flags_occupancy 
 _atom_site_disorder_assembly 
 _atom_site_disorder_group 
O1 O 0.77696(7) 0.59398(10) 0.27430(9) 0.0514(4) Uani 1 1 d . . . . . 
O2 O 0.73191(8) 0.41528(10) 0.29229(10) 0.0539(4) Uani 1 1 d . . . . . 
O3 O 0.59725(9) 0.42171(14) 0.44901(12) 0.0828(6) Uani 1 1 d . . . . . 
O4 O 0.50457(8) 0.45416(10) 0.33412(8) 0.0487(4) Uani 1 1 d . . . . . 
C1 C 0.63535(9) 0.55965(13) 0.33695(11) 0.0360(4) Uani 1 1 d . . . . . 
C2 C 0.61327(10) 0.66974(13) 0.33848(10) 0.0371(4) Uani 1 1 d . . . . . 
H2 H 0.6545 0.7206 0.3137 0.045 Uiso 1 1 calc R U . . . 
C3 C 0.53370(10) 0.71851(13) 0.37378(10) 0.0379(4) Uani 1 1 d . . . . . 
H3 H 0.4900 0.6707 0.3979 0.046 Uiso 1 1 calc R U . . . 
C4 C 0.52044(10) 0.83064(14) 0.37307(10) 0.0387(4) Uani 1 1 d . . . . . 
H4 H 0.5658 0.8750 0.3481 0.046 Uiso 1 1 calc R U . . . 
C5 C 0.44356(10) 0.89203(13) 0.40668(10) 0.0361(4) Uani 1 1 d . . . . . 
C6 C 0.43691(11) 1.00823(14) 0.39159(12) 0.0451(4) Uani 1 1 d . . . . . 
H6 H 0.4822 1.0463 0.3604 0.054 Uiso 1 1 calc R U . . . 
C7 C 0.36478(12) 1.06824(15) 0.42179(13) 0.0522(5) Uani 1 1 d . . . . . 
H7 H 0.3612 1.1466 0.4107 0.063 Uiso 1 1 calc R U . . . 
C8 C 0.29839(11) 1.01435(16) 0.46792(12) 0.0510(5) Uani 1 1 d . . . . . 
H8 H 0.2492 1.0555 0.4883 0.061 Uiso 1 1 calc R U . . . 
C9 C 0.30399(12) 0.89939(16) 0.48432(14) 0.0543(5) Uani 1 1 d . . . . . 
H9 H 0.2586 0.8623 0.5163 0.065 Uiso 1 1 calc R U . . . 
C10 C 0.37571(11) 0.83856(15) 0.45412(12) 0.0469(4) Uani 1 1 d . . . . . 
H10 H 0.3788 0.7603 0.4657 0.056 Uiso 1 1 calc R U . . . 
C11 C 0.72181(10) 0.52734(13) 0.29823(11) 0.0391(4) Uani 1 1 d . . . . . 
C12 C 0.81587(13) 0.37769(18) 0.25636(19) 0.0739(7) Uani 1 1 d . . . . . 
H12A H 0.8221 0.4027 0.1929 0.111 Uiso 1 1 calc R U . . . 
H12B H 0.8188 0.2956 0.2588 0.111 Uiso 1 1 calc R U . . . 
H12C H 0.8628 0.4096 0.2933 0.111 Uiso 1 1 calc R U . . . 
C13 C 0.57924(10) 0.47001(13) 0.37906(12) 0.0399(4) Uani 1 1 d . . . . . 
C14 C 0.44733(12) 0.36818(18) 0.37250(13) 0.0584(5) Uani 1 1 d . . . . . 
H14A H 0.3949 0.3619 0.3349 0.088 Uiso 1 1 calc R U . . . 
H14B H 0.4310 0.3892 0.4349 0.088 Uiso 1 1 calc R U . . . 
H14C H 0.4777 0.2960 0.3734 0.088 Uiso 1 1 calc R U . . . 
  
loop_ 
 _atom_site_aniso_label 
 _atom_site_aniso_U_11 
 _atom_site_aniso_U_22 
 _atom_site_aniso_U_33 
 _atom_site_aniso_U_23 
 _atom_site_aniso_U_13 
 _atom_site_aniso_U_12 
O1 0.0349(6) 0.0427(7) 0.0767(9) -0.0058(6) 0.0126(6) -0.0064(5) 
O2 0.0366(7) 0.0354(6) 0.0897(10) -0.0046(6) 0.0020(6) 0.0017(5) 
O3 0.0473(8) 0.1007(12) 0.1005(12) 0.0642(10) -0.0277(8) -0.0239(8) 
O4 0.0435(7) 0.0574(8) 0.0452(7) 0.0111(5) -0.0093(5) -0.0216(6) 
C1 0.0284(7) 0.0379(8) 0.0417(8) 0.0046(6) -0.0033(6) -0.0033(6) 
C2 0.0323(8) 0.0380(8) 0.0410(8) 0.0046(7) 0.0010(6) -0.0030(6) 
C3 0.0332(8) 0.0406(9) 0.0401(8) 0.0051(7) 0.0023(6) -0.0019(6) 
C4 0.0336(8) 0.0419(8) 0.0406(8) 0.0038(7) 0.0043(6) -0.0027(7) 
C5 0.0339(8) 0.0392(8) 0.0352(8) -0.0001(6) 0.0001(6) -0.0007(6) 
C6 0.0426(9) 0.0408(9) 0.0520(10) 0.0031(7) 0.0102(7) -0.0027(7) 
C7 0.0531(11) 0.0408(10) 0.0625(11) 0.0002(8) 0.0074(9) 0.0054(8) 
C8 0.0408(9) 0.0543(11) 0.0578(11) -0.0074(8) 0.0092(8) 0.0069(8) 
C9 0.0421(10) 0.0538(11) 0.0668(12) -0.0003(9) 0.0178(9) -0.0035(8) 
C10 0.0416(9) 0.0417(9) 0.0574(10) 0.0043(8) 0.0103(8) -0.0018(7) 
C11 0.0314(8) 0.0359(8) 0.0499(9) -0.0028(7) -0.0031(7) -0.0031(6) 
C12 0.0442(11) 0.0533(12) 0.124(2) -0.0178(12) 0.0105(12) 0.0089(9) 
C13 0.0306(8) 0.0391(9) 0.0498(9) 0.0095(7) -0.0035(7) 0.0008(6) 
C14 0.0487(11) 0.0671(13) 0.0593(11) 0.0129(9) -0.0071(9) -0.0290(9) 
  
_geom_special_details 
; 
 All esds (except the esd in the dihedral angle between two l.s. planes) 
 are estimated using the full covariance matrix.  The cell esds are taken 
 into account individually in the estimation of esds in distances, angles 
 and torsion angles; correlations between esds in cell parameters are only 
 used when they are defined by crystal symmetry.  An approximate (isotropic) 
 treatment of cell esds is used for estimating esds involving l.s. planes. 
; 
  
loop_ 
 _geom_bond_atom_site_label_1 
 _geom_bond_atom_site_label_2 
 _geom_bond_distance 
 _geom_bond_site_symmetry_2 
 _geom_bond_publ_flag 
O1 C11 1.2020(18) . ? 
O2 C11 1.3341(19) . ? 
O2 C12 1.451(2) . ? 
O3 C13 1.195(2) . ? 
O4 C13 1.3243(19) . ? 
O4 C14 1.449(2) . ? 
C1 C2 1.342(2) . ? 
C1 C11 1.482(2) . ? 
C1 C13 1.491(2) . ? 
C2 C3 1.436(2) . ? 
C2 H2 0.9400 . ? 
C3 C4 1.339(2) . ? 
C3 H3 0.9400 . ? 
C4 C5 1.461(2) . ? 
C4 H4 0.9400 . ? 
C5 C6 1.392(2) . ? 
C5 C10 1.393(2) . ? 
C6 C7 1.379(2) . ? 
C6 H6 0.9400 . ? 
C7 C8 1.369(3) . ? 
C7 H7 0.9400 . ? 
C8 C9 1.380(3) . ? 
C8 H8 0.9400 . ? 
C9 C10 1.379(2) . ? 
C9 H9 0.9400 . ? 
C10 H10 0.9400 . ? 
C12 H12A 0.9700 . ? 
C12 H12B 0.9700 . ? 
C12 H12C 0.9700 . ? 
C14 H14A 0.9700 . ? 
C14 H14B 0.9700 . ? 
C14 H14C 0.9700 . ? 
  
loop_ 
 _geom_angle_atom_site_label_1 
 _geom_angle_atom_site_label_2 
 _geom_angle_atom_site_label_3 
 _geom_angle 
 _geom_angle_site_symmetry_1 
 _geom_angle_site_symmetry_3 
 _geom_angle_publ_flag 
C11 O2 C12 115.34(14) . . ? 
C13 O4 C14 115.30(13) . . ? 
C2 C1 C11 118.57(13) . . ? 
C2 C1 C13 122.42(14) . . ? 
C11 C1 C13 118.84(13) . . ? 
C1 C2 C3 127.26(14) . . ? 
C1 C2 H2 116.4 . . ? 
C3 C2 H2 116.4 . . ? 
C4 C3 C2 121.39(14) . . ? 
C4 C3 H3 119.3 . . ? 
C2 C3 H3 119.3 . . ? 
C3 C4 C5 127.49(15) . . ? 
C3 C4 H4 116.3 . . ? 
C5 C4 H4 116.3 . . ? 
C6 C5 C10 118.02(15) . . ? 
C6 C5 C4 119.62(14) . . ? 
C10 C5 C4 122.36(15) . . ? 
C7 C6 C5 120.92(16) . . ? 
C7 C6 H6 119.5 . . ? 
C5 C6 H6 119.5 . . ? 
C8 C7 C6 120.36(17) . . ? 
C8 C7 H7 119.8 . . ? 
C6 C7 H7 119.8 . . ? 
C7 C8 C9 119.67(16) . . ? 
C7 C8 H8 120.2 . . ? 
C9 C8 H8 120.2 . . ? 
C10 C9 C8 120.41(16) . . ? 
C10 C9 H9 119.8 . . ? 
C8 C9 H9 119.8 . . ? 
C9 C10 C5 120.61(16) . . ? 
C9 C10 H10 119.7 . . ? 
C5 C10 H10 119.7 . . ? 
O1 C11 O2 123.31(15) . . ? 
O1 C11 C1 124.23(14) . . ? 
O2 C11 C1 112.46(13) . . ? 
O2 C12 H12A 109.5 . . ? 
O2 C12 H12B 109.5 . . ? 
H12A C12 H12B 109.5 . . ? 
O2 C12 H12C 109.5 . . ? 
H12A C12 H12C 109.5 . . ? 
H12B C12 H12C 109.5 . . ? 
O3 C13 O4 123.18(15) . . ? 
O3 C13 C1 123.63(15) . . ? 
O4 C13 C1 113.06(13) . . ? 
O4 C14 H14A 109.5 . . ? 
O4 C14 H14B 109.5 . . ? 
H14A C14 H14B 109.5 . . ? 
O4 C14 H14C 109.5 . . ? 
H14A C14 H14C 109.5 . . ? 
H14B C14 H14C 109.5 . . ? 
  
loop_ 
 _geom_torsion_atom_site_label_1 
 _geom_torsion_atom_site_label_2 
 _geom_torsion_atom_site_label_3 
 _geom_torsion_atom_site_label_4 
 _geom_torsion 
 _geom_torsion_site_symmetry_1 
 _geom_torsion_site_symmetry_2 
 _geom_torsion_site_symmetry_3 
 _geom_torsion_site_symmetry_4 
 _geom_torsion_publ_flag 
C11 C1 C2 C3 -179.20(14) . . . . ? 
C13 C1 C2 C3 -3.9(3) . . . . ? 
C1 C2 C3 C4 178.49(16) . . . . ? 
C2 C3 C4 C5 -179.73(14) . . . . ? 
C3 C4 C5 C6 -173.22(16) . . . . ? 
C3 C4 C5 C10 7.0(3) . . . . ? 
C10 C5 C6 C7 -0.7(3) . . . . ? 
C4 C5 C6 C7 179.43(16) . . . . ? 
C5 C6 C7 C8 0.4(3) . . . . ? 
C6 C7 C8 C9 0.1(3) . . . . ? 
C7 C8 C9 C10 -0.4(3) . . . . ? 
C8 C9 C10 C5 0.0(3) . . . . ? 
C6 C5 C10 C9 0.5(3) . . . . ? 
C4 C5 C10 C9 -179.66(16) . . . . ? 
C12 O2 C11 O1 1.3(3) . . . . ? 
C12 O2 C11 C1 -178.98(16) . . . . ? 
C2 C1 C11 O1 6.0(2) . . . . ? 
C13 C1 C11 O1 -169.43(16) . . . . ? 
C2 C1 C11 O2 -173.69(14) . . . . ? 
C13 C1 C11 O2 10.9(2) . . . . ? 
C14 O4 C13 O3 -3.6(3) . . . . ? 
C14 O4 C13 C1 -179.72(16) . . . . ? 
C2 C1 C13 O3 -107.2(2) . . . . ? 
C11 C1 C13 O3 68.0(2) . . . . ? 
C2 C1 C13 O4 68.8(2) . . . . ? 
C11 C1 C13 O4 -115.92(16) . . . . ? 
  
loop_ 
 _geom_hbond_atom_site_label_D 
 _geom_hbond_atom_site_label_H 
 _geom_hbond_atom_site_label_A 
 _geom_hbond_distance_DH 
 _geom_hbond_distance_HA 
 _geom_hbond_distance_DA 
 _geom_hbond_angle_DHA 
 _geom_hbond_site_symmetry_A 
C14 H14A O1  0.97 2.45 3.386(2) 161.9 4_465 
C12 H12B O2  0.97 2.65 3.571(3) 158.5 2_655 
  
_refine_diff_density_max    0.377 
_refine_diff_density_min   -0.303 
_refine_diff_density_rms    0.034 
  
_shelxl_version_number 2013-4 
  
_shelx_res_file 
; 
TITL d8v22220_a.res in Pccn 
CELL 0.71073 15.2382 11.8007 14.4932 90 90 90 
ZERR 8 0.0005 0.0004 0.0005 0 0 0 
LATT 1 
SYMM 0.5-X,0.5-Y,+Z 
SYMM -X,0.5+Y,0.5-Z 
SYMM 0.5+X,-Y,0.5-Z 
SFAC C  H  O 
UNIT 112 112 32 
OMIT  -3.00  52.00 
L.S. 7 
ACTA 
BOND $H 
FMAP 2 
PLAN 20 
LIST 4 
HTAB C14 O1_$2 
EQIV $2 x-1/2, -y+1, -z+1/2 
HTAB C12 O2_$1 
EQIV $1 -x+3/2, -y+1/2, z 
conf 
htab 
mpla c5 > c10 
wpdb -1 
size 0.18 0.15 0.13 
TEMP -60 
WGHT    0.058600    0.895800 
EXTI    0.027713 
FVAR       0.96759 
O1    3    0.776961    0.593976    0.274304    11.00000    0.03494    0.04269 = 
         0.07666   -0.00580    0.01262   -0.00636 
O2    3    0.731908    0.415282    0.292290    11.00000    0.03655    0.03539 = 
         0.08972   -0.00464    0.00200    0.00174 
O3    3    0.597253    0.421710    0.449008    11.00000    0.04732    0.10073 = 
         0.10046    0.06417   -0.02765   -0.02389 
O4    3    0.504570    0.454159    0.334121    11.00000    0.04352    0.05738 = 
         0.04520    0.01107   -0.00933   -0.02157 
C1    1    0.635354    0.559651    0.336954    11.00000    0.02841    0.03795 = 
         0.04170    0.00461   -0.00330   -0.00332 
C2    1    0.613266    0.669738    0.338484    11.00000    0.03234    0.03801 = 
         0.04102    0.00464    0.00098   -0.00300 
AFIX  43 
H2    2    0.654472    0.720597    0.313688    11.00000   -1.20000 
AFIX   0 
C3    1    0.533699    0.718511    0.373777    11.00000    0.03320    0.04055 = 
         0.04006    0.00514    0.00228   -0.00195 
AFIX  43 
H3    2    0.490019    0.670684    0.397880    11.00000   -1.20000 
AFIX   0 
C4    1    0.520439    0.830638    0.373068    11.00000    0.03364    0.04185 = 
         0.04059    0.00383    0.00429   -0.00268 
AFIX  43 
H4    2    0.565823    0.874994    0.348062    11.00000   -1.20000 
AFIX   0 
C5    1    0.443556    0.892033    0.406682    11.00000    0.03390    0.03923 = 
         0.03518   -0.00015    0.00013   -0.00070 
C6    1    0.436914    1.008228    0.391587    11.00000    0.04258    0.04085 = 
         0.05202    0.00308    0.01016   -0.00266 
AFIX  43 
H6    2    0.482237    1.046304    0.360367    11.00000   -1.20000 
AFIX   0 
C7    1    0.364780    1.068239    0.421793    11.00000    0.05311    0.04082 = 
         0.06252    0.00019    0.00744    0.00537 
AFIX  43 
H7    2    0.361167    1.146574    0.410658    11.00000   -1.20000 
AFIX   0 
C8    1    0.298387    1.014354    0.467917    11.00000    0.04082    0.05429 = 
         0.05783   -0.00737    0.00920    0.00693 
AFIX  43 
H8    2    0.249237    1.055464    0.488305    11.00000   -1.20000 
AFIX   0 
C9    1    0.303994    0.899387    0.484322    11.00000    0.04211    0.05383 = 
         0.06684   -0.00034    0.01775   -0.00353 
AFIX  43 
H9    2    0.258640    0.862316    0.516284    11.00000   -1.20000 
AFIX   0 
C10   1    0.375707    0.838565    0.454120    11.00000    0.04159    0.04170 = 
         0.05740    0.00428    0.01033   -0.00181 
AFIX  43 
H10   2    0.378836    0.760282    0.465654    11.00000   -1.20000 
AFIX   0 
C11   1    0.721807    0.527345    0.298232    11.00000    0.03144    0.03586 = 
         0.04995   -0.00276   -0.00312   -0.00311 
C12   1    0.815868    0.377689    0.256357    11.00000    0.04424    0.05332 = 
         0.12409   -0.01777    0.01045    0.00890 
AFIX 137 
H12A  2    0.822095    0.402701    0.192940    11.00000   -1.50000 
H12B  2    0.818829    0.295633    0.258767    11.00000   -1.50000 
H12C  2    0.862817    0.409598    0.293341    11.00000   -1.50000 
AFIX   0 
C13   1    0.579236    0.470010    0.379060    11.00000    0.03064    0.03912 = 
         0.04985    0.00953   -0.00350    0.00079 
C14   1    0.447328    0.368177    0.372503    11.00000    0.04874    0.06705 = 
         0.05933    0.01288   -0.00709   -0.02898 
AFIX 137 
H14A  2    0.394925    0.361869    0.334855    11.00000   -1.50000 
H14B  2    0.431032    0.389154    0.434905    11.00000   -1.50000 
H14C  2    0.477708    0.295953    0.373441    11.00000   -1.50000 
AFIX   0 
HKLF 4 
  
REM  d8v22220_a.res in Pccn 
REM R1 =  0.0442 for    2068 Fo > 4sig(Fo)  and  0.0564 for all    2539 data 
REM    166 parameters refined using      0 restraints 
  
END 
  
WGHT      0.0576      0.9070 
  
REM Instructions for potential hydrogen bonds 
HTAB C12 O2_$1 
HTAB C14 O1_$2 
  
REM Highest difference peak  0.377,  deepest hole -0.303,  1-sigma level  0.034 
Q1    1   0.6090  0.3702  0.3936  11.00000  0.05    0.38 
Q2    1   0.5505  0.4125  0.3276  11.00000  0.05    0.22 
Q3    1   0.8246  0.2970  0.3023  11.00000  0.05    0.16 
Q4    1   0.6726  0.5438  0.3149  11.00000  0.05    0.16 
Q5    1   0.6139  0.5893  0.3107  11.00000  0.05    0.15 
Q6    1   0.6120  0.5228  0.3465  11.00000  0.05    0.15 
Q7    1   0.6431  0.6095  0.3664  11.00000  0.05    0.14 
Q8    1   0.4686  0.3330  0.4310  11.00000  0.05    0.14 
Q9    1   0.8659  0.4432  0.2498  11.00000  0.05    0.13 
Q10   1   0.4303  0.9511  0.3845  11.00000  0.05    0.13 
Q11   1   0.8022  0.3165  0.1924  11.00000  0.05    0.12 
Q12   1   0.4434  0.3026  0.3180  11.00000  0.05    0.12 
Q13   1   0.4713  0.8583  0.3802  11.00000  0.05    0.12 
Q14   1   0.3453  1.0391  0.4669  11.00000  0.05    0.12 
Q15   1   0.4151  1.0420  0.4374  11.00000  0.05    0.12 
Q16   1   0.3100  0.9602  0.4997  11.00000  0.05    0.11 
Q17   1   0.3775  1.0338  0.3830  11.00000  0.05    0.11 
Q18   1   0.3497  1.1569  0.3677  11.00000  0.05    0.10 
Q19   1   0.4018  0.7569  0.5134  11.00000  0.05    0.10 
Q20   1   0.5161  0.7700  0.3396  11.00000  0.05    0.10 
; 
_shelx_res_checksum   55132 
  
_shelx_hkl_file 
; 
   0   1   0    0.10    0.20 
   0  -3   0    1.60    1.50 
   0   3   0    1.40    2.00 
   0   5   0    1.50    2.20 
   0  -5   0    3.30    1.90 
   0   6   0 1561.94   37.80 
   0  -6   0 1450.05   37.00 
   0  -7   0   -1.60    1.90 
   0   7   0    3.30    3.40 
   0  -8   0  234.28   15.60 
   0   8   0  240.18   14.50 
   0   9   0    1.20    3.70 
   0  10   0   92.59   10.80 
   0  11   0    0.80    3.50 
   0  12   0  171.18   23.30 
   0  13   0    1.00    4.50 
   0  14   0   57.99   10.50 
   0  15   0    3.10    5.20 
   0   1   1   -0.40    0.20 
   0  -1   1    0.40    0.20 
   0   2  -1    0.80    1.00 
   0  -2   1    0.70    1.10 
   0  -2  -1   -0.30    0.40 
   0   2   1    0.50    0.60 
   0   3   1    2.30    1.60 
   0  -3  -1    0.10    0.80 
   0  -3   1    2.00    2.20 
   0   3  -1    0.20    1.30 
   0  -4  -1    0.20    0.90 
   0   4  -1    0.80    1.90 
   0  -4   1   -1.40    1.60 
   0   4   1   -0.70    1.30 
   0   5   1    0.80    2.10 
   0   5  -1    3.40    2.30 
   0  -5  -1    0.20    1.20 
   0  -5   1   -0.30    1.90 
   0   6   1    2.90    3.40 
   0  -6  -1    0.80    1.80 
   0   6  -1    7.30    3.40 
   0  -6   1    0.20    2.10 
   0   7  -1   -0.80    2.20 
   0   7   1   -1.70    2.50 
   0  -7   1   -2.00    1.80 
   0  -7  -1    0.80    1.90 
   0  -8  -1    1.20    1.90 
   0   8   1   -1.90    3.10 
   0   8  -1   -1.50    2.50 
   0   9   1   -1.80    3.90 
   0   9  -1    1.50    3.50 
   0  10   1   -3.20    3.20 
   0  10  -1    3.00    3.40 
   0  11   1    5.20    4.30 
   0  11  -1    1.10    3.00 
   0  12   1   -2.90    3.30 
   0  12  -1    5.00    4.10 
   0  13   1    1.20    3.90 
   0  13  -1    3.90    4.20 
   0  14  -1    1.30    3.60 
   0  14   1   -1.60    3.10 
   0  15   1   -1.20    4.40 
   0   0  -2 1354.06   23.90 
   0   2   2  160.68    6.30 
   0  -2   2  150.58    8.10 
   0   2  -2  167.68    6.60 
   0  -2  -2  173.68    6.60 
   0  -4   2  603.54   19.00 
   0  -4  -2  593.24   17.70 
   0   4  -2  603.34   18.10 
   0   4   2  575.44   17.10 
   0   5  -2 5106.79   89.79 
   0  -5   2 4986.30   91.29 
   0   5   2 5153.98   89.29 
   0  -5  -2 4929.41   89.59 
   0   6  -2 1125.59   30.70 
   0  -6  -2 1111.99   31.00 
   0   6   2 1193.88   31.30 
   0  -6   2 1153.18   34.00 
   0   7  -2   15.80    4.30 
   0  -7   2   13.00    4.00 
   0   7   2   18.10    4.70 
   0   8  -2  147.39   11.30 
   0   8   2  146.89   11.80 
   0  -8  -2  161.88   12.00 
   0   9   2  312.37   18.10 
   0   9  -2  335.47   18.00 
   0  10   2    5.70    5.20 
   0  10  -2    6.40    3.70 
   0  11   2   75.29    9.90 
   0  11  -2   48.00    8.70 
   0  12   2   29.10    7.40 
   0  12  -2   32.50    7.40 
   0  13  -2   51.29    9.30 
   0  13   2   45.80    9.10 
   0  14  -2   21.30    7.50 
   0  14   2   15.70    5.90 
   0  15   2   23.50    7.40 
   0   0   3    2.30    0.70 
   0   0  -3    0.30    0.50 
   0   1  -3    0.00    0.50 
   0  -1   3    0.10    0.60 
   0  -1  -3   -0.90    0.60 
   0   1   3    2.70    1.00 
   0   2   3   -1.00    0.70 
   0   2  -3    0.30    0.70 
   0  -2  -3   -0.10    0.50 
   0  -2   3    0.70    0.80 
   0   3  -3    0.10    0.60 
   0   3   3    2.00    1.30 
   0  -3   3   -0.50    1.50 
   0  -3  -3    1.30    1.10 
   0   4  -3   -0.60    0.90 
   0   4   3    0.60    1.00 
   0  -4  -3   -1.00    0.80 
   0  -4   3   -1.70    1.70 
   0   5   3    0.10    1.40 
   0  -5  -3    0.80    1.40 
   0  -5   3   12.60    4.00 
   0   5  -3    0.60    1.60 
   0  -6  -3   -0.80    1.70 
   0  -6   3   -2.40    2.60 
   0   6  -3    0.40    1.90 
   0   6   3    3.50    2.70 
   0  -7   3    0.40    2.70 
   0   7   3    3.00    2.80 
   0  -7  -3    0.20    1.80 
   0   7  -3   -3.70    1.30 
   0  -8  -3    0.70    2.30 
   0   8   3   -4.60    2.70 
   0   8  -3    1.70    2.40 
   0   9   3    1.50    4.60 
   0   9  -3    1.70    2.50 
   0  10   3   -2.60    4.40 
   0  10  -3   -2.10    2.20 
   0  11  -3    2.60    2.80 
   0  11   3   -2.20    3.50 
   0  12   3   -3.00    4.00 
   0  12  -3    1.80    3.10 
   0  13   3    3.80    4.50 
   0  13  -3   -1.50    3.00 
   0  14   3    7.80    5.80 
   0  14  -3   -4.10    3.60 
   0  15  -3   -4.20    4.40 
   0  15   3   -6.30    4.00 
   0   1   4  120.19    5.90 
   0   1  -4  118.99    6.00 
   0  -1   4  114.29    5.70 
   0  -1  -4  116.39    6.10 
   0   2  -4  632.34   16.80 
   0  -2   4  622.24   16.60 
   0  -2  -4  652.93   17.30 
   0   2   4  608.94   16.30 
   0   2   4  533.15   19.20 
   0  -3  -4  895.21   22.50 
   0  -3   4  877.21   22.90 
   0   3   4  916.41   23.40 
   0   3  -4  892.51   22.60 
   0   3   4  903.61   22.30 
   0   4   4 2235.48   47.00 
   0  -4  -4 2229.38   45.80 
   0   4  -4 2268.37   46.20 
   0  -4   4 2259.17   47.30 
   0   4   4 2265.67   45.40 
   0  -5   4 1596.14   39.20 
   0  -5  -4 1553.84   37.20 
   0   5  -4 1576.94   37.40 
   0   5   4 1660.53   37.10 
   0  -6   4 3173.78   67.29 
   0   6   4 3205.38   63.59 
   0  -6  -4 3129.29   64.69 
   0   6  -4 3188.08   65.69 
   0   7  -4  632.84   23.30 
   0  -7  -4  571.34   22.60 
   0   7   4  590.74   21.90 
   0   8  -4   88.99    9.10 
   0   8   4   66.69   10.90 
   0  -8  -4   81.79    8.70 
   0   9   4    0.70    4.40 
   0   9  -4   -2.70    1.80 
   0  10  -4  327.07   19.20 
   0  10   4  358.26   20.40 
   0  11   4    3.80    4.50 
   0  11  -4   -5.10    2.80 
   0  12   4   51.99    9.60 
   0  12  -4   51.29    9.80 
   0  13   4    5.00    4.70 
   0  13  -4    7.90    5.30 
   0  14  -4    0.00    3.90 
   0  14   4   -6.00    3.90 
   0   0   5    0.10    1.00 
   0   0  -5    1.50    1.10 
   0  -2  -5    0.30    1.20 
   0   2   5   -0.20    1.00 
   0   2  -5   -0.10    0.80 
   0  -2   5    1.00    1.20 
   0   2   5    0.70    0.90 
   0   3   5    3.10    1.50 
   0   3   5   -1.00    0.90 
   0  -3   5    0.40    1.30 
   0   3  -5   -0.10    1.00 
   0  -4   5    0.80    2.10 
   0   4   5   14.00    3.20 
   0   4  -5   -0.30    1.40 
   0  -4  -5    3.60    1.50 
   0  -5   5    1.90    2.60 
   0   5  -5   -1.20    1.60 
   0   5   5    3.30    1.90 
   0   5   5   -1.90    1.30 
   0   6  -5    0.10    1.80 
   0  -6   5    2.90    3.50 
   0   6   5    0.20    1.60 
   0  -6  -5   -1.10    1.90 
   0   7   5   -0.40    2.30 
   0  -7  -5    1.60    2.60 
   0   7  -5    2.50    2.10 
   0   8   5    0.00    3.40 
   0  -8  -5   -1.90    2.30 
   0   8  -5    0.50    2.30 
   0   9   5    6.00    5.00 
   0   9  -5   -1.70    2.40 
   0  10   5   -2.90    3.20 
   0  10  -5    0.90    2.90 
   0  11   5    0.00    4.10 
   0  11  -5    0.50    2.70 
   0  12   5    9.20    5.40 
   0  12  -5    3.70    3.50 
   0  13   5    5.20    3.90 
   0  13  -5    0.60    4.70 
   0  14  -5    1.10    4.50 
   0  14   5    1.50    5.10 
   0   0   6  274.27   10.40 
   0   0  -6  270.07   11.40 
   0  -1   6  495.05   15.30 
   0  -1  -6  513.65   16.70 
   0   1  -6  491.35   16.00 
   0   1   6  511.35   15.20 
   0   2  -6   74.09    6.00 
   0  -2   6   86.59    6.20 
   0  -2  -6   78.89    6.40 
   0   2   6   79.89    6.10 
   0   2   6   88.69    6.00 
   0   3   6   49.80    5.10 
   0   3  -6   48.10    4.90 
   0   3   6   49.90    5.10 
   0  -3   6   46.50    5.00 
   0  -3  -6   53.09    5.50 
   0  -4   6 1588.14   39.80 
   0   4   6 1592.44   38.10 
   0   4  -6 1659.23   38.50 
   0   4   6 1562.04   36.80 
   0   5  -6  123.89   11.90 
   0  -5  -6  144.59    9.40 
   0   5   6  140.49    9.30 
   0  -5   6  142.89   10.60 
   0   5   6  155.48   10.40 
   0   6  -6  447.56   19.10 
   0  -6  -6  452.85   19.00 
   0   6   6  447.76   19.50 
   0   6   6  464.05   18.40 
   0  -7  -6   80.19   15.00 
   0   7   6   96.39    9.80 
   0   7   6   93.19    8.40 
   0   7  -6   98.09    9.20 
   0   8  -6  815.52   29.60 
   0   8   6  819.32   30.80 
   0   8   6  829.42   29.00 
   0  -8  -6  822.12   29.70 
   0   9   6 1134.99   36.10 
   0   9  -6 1117.29   37.50 
   0  10   6  626.74   27.10 
   0  10  -6  599.34   27.30 
   0  11   6  257.57   18.30 
   0  11  -6  252.17   18.10 
   0  12  -6    8.30    5.60 
   0  12   6   21.10    6.90 
   0  13  -6   78.79   12.80 
   0  13   6   56.09   11.10 
   0  14  -6    4.10    6.00 
   0  14   6    6.40    5.00 
   0   0   7    0.00    1.00 
   0   0  -7    1.00    1.40 
   0  -1  -7    3.60    1.80 
   0   1   7    3.40    1.60 
   0  -1   7   -0.10    1.20 
   0   1  -7    0.90    1.70 
   0   2  -7    0.40    1.40 
   0   2   7   -0.40    1.00 
   0  -2  -7   -2.20    1.30 
   0  -2   7    2.40    1.50 
   0   3   7    1.20    1.50 
   0  -3  -7    0.50    1.60 
   0  -3   7    4.20    2.10 
   0   3   7    0.80    1.50 
   0   4  -7   -0.50    1.60 
   0   4   7    1.00    1.90 
   0  -4   7    0.20    2.10 
   0   4   7   -0.40    1.50 
   0  -5   7   -0.40    2.60 
   0   5  -7   -1.10    1.10 
   0   5   7    0.70    1.80 
   0   5   7   -1.40    1.60 
   0   6   7   -0.30    2.10 
   0   6  -7    0.00    2.10 
   0  -6  -7   -0.80    1.50 
   0   6   7    1.50    1.90 
   0   7   7   -4.30    1.90 
   0   7  -7   -1.20    1.90 
   0   7   7    3.00    2.40 
   0  -7  -7    0.50    2.20 
   0   8   7   -1.70    2.40 
   0   8  -7   -2.70    1.90 
   0   8   7    2.80    3.20 
   0  -8  -7    3.40    3.70 
   0   9   7    0.30    3.60 
   0   9  -7   -2.20    2.30 
   0  10   7   -5.90    3.90 
   0  10  -7    3.20    3.30 
   0  11  -7    2.70    4.20 
   0  11   7    3.90    5.40 
   0  12  -7   -2.00    3.70 
   0  12   7    4.30    4.60 
   0  13   7   -1.80    4.80 
   0  13  -7   -3.10    3.80 
   0  14  -7    3.70    4.40 
   0  14   7   -1.50    4.60 
   0   0   8  322.27   13.00 
   0   0  -8  333.07   14.70 
   0   1  -8  310.37   14.10 
   0  -1  -8  317.87   14.50 
   0   1   8  296.67   12.30 
   0  -1   8  305.67   12.80 
   0   2  -8  833.42   25.10 
   0  -2   8  786.32   23.50 
   0   2   8  787.82   22.60 
   0  -2  -8  788.62   25.10 
   0   3  -8  282.07   14.00 
   0  -3  -8  295.57   14.40 
   0   3   8  305.97   14.20 
   0   3   8  270.07   12.70 
   0  -3   8  276.77   13.40 
   0  -4   8    2.00    2.40 
   0   4   8    0.40    1.80 
   0   4   8    3.20    2.10 
   0   4  -8    3.40    2.20 
   0   5   8  643.44   23.30 
   0   5  -8  683.63   24.50 
   0   5   8  696.93   23.60 
   0   6   8  514.65   21.80 
   0   6   8  529.25   20.90 
   0   6  -8  506.05   21.80 
   0   7  -8   16.10    5.20 
   0   7   8   22.80    5.20 
   0   7   8   25.90    5.70 
   0   8  -8  790.02   30.30 
   0   8   8  692.73   29.20 
   0   8   8  744.13   27.30 
   0  -8  -8  744.23   28.60 
   0   9   8  136.29   12.00 
   0   9  -8  140.29   13.10 
   0  10  -8  153.68   13.80 
   0  10   8  132.89   13.00 
   0  11  -8  332.17   21.70 
   0  11   8  315.07   20.40 
   0  12   8   71.79   11.30 
   0  12  -8   63.79   11.60 
   0  13   8    5.10    6.10 
   0  13  -8    5.60    5.90 
   0   0   9   -1.10    1.60 
   0   0  -9    1.50    1.80 
   0  -1  -9   -2.50    1.80 
   0  -1   9   -0.60    1.20 
   0   1   9    2.30    1.90 
   0   1  -9   -1.30    1.60 
   0  -2   9    0.10    1.60 
   0   2   9    1.10    1.30 
   0   2  -9   -1.30    1.30 
   0  -2  -9    1.70    1.80 
   0  -3  -9    1.70    2.10 
   0   3   9    1.70    1.60 
   0  -3   9    2.50    1.60 
   0   3  -9   -1.20    1.90 
   0   3   9    1.80    1.90 
   0   4  -9    0.80    1.80 
   0   4   9    3.50    2.20 
   0   4   9    0.10    1.70 
   0   5   9   -2.30    2.10 
   0   5  -9    1.50    2.40 
   0   5   9   -2.80    1.80 
   0   6   9    1.70    2.70 
   0   6   9    0.10    2.00 
   0   6  -9    0.70    2.10 
   0   7  -9    2.20    2.70 
   0   7   9    0.70    2.80 
   0   7   9   -1.80    2.50 
   0   8   9    3.00    3.20 
   0   8  -9    6.00    3.60 
   0   9  -9    5.50    4.10 
   0   9   9   -5.50    2.70 
   0  10  -9    5.90    4.40 
   0  10   9    0.20    4.30 
   0  11   9    6.20    4.50 
   0  11  -9   -2.30    3.20 
   0  12  -9   -7.20    3.30 
   0  12   9    7.70    5.40 
   0  13   9    4.80    6.30 
   0  13  -9    2.30    4.60 
   0   0 -10   77.09    8.00 
   0   1  10  345.57   14.60 
   0  -1  10  320.17   14.50 
   0   1 -10  325.77   16.50 
   0  -1 -10  329.37   16.80 
   0  -2 -10  260.07   15.00 
   0   2  10  255.47   12.60 
   0  -2  10  252.57   13.20 
   0   2 -10  266.97   14.80 
   0   3  10   -0.70    1.90 
   0  -3 -10    1.90    2.60 
   0   3  10   -1.60    2.00 
   0   3 -10    1.10    2.20 
   0   4 -10   58.09    7.30 
   0   4  10   64.99    7.30 
   0   4  10   46.60    6.10 
   0   5  10   23.60    4.90 
   0   5  10   20.40    5.70 
   0   5 -10   19.10    5.40 
   0   6  10   95.89    9.30 
   0   6  10   79.79    8.50 
   0   6 -10   71.79    9.00 
   0   7  10  123.89   10.90 
   0   7 -10  123.89   12.00 
   0   7  10  133.89   11.40 
   0   8 -10  437.96   37.00 
   0   8  10  450.25   21.40 
   0   9  10  330.67   18.90 
   0   9 -10  337.07   21.10 
   0  10  10  357.56   20.40 
   0  10 -10  325.77   21.70 
   0  11  10   18.80    6.80 
   0  11 -10   22.30    7.90 
   0  12 -10   -2.60    4.50 
   0  12  10    0.70    5.20 
   0   0 -11    6.40    3.40 
   0   0  11    0.00    2.00 
   0   1 -11   -2.00    2.30 
   0  -1 -11   -0.60    2.40 
   0  -1  11    3.00    2.20 
   0   2 -11    1.50    2.10 
   0   2  11    1.20    1.90 
   0  -2 -11   -0.90    2.20 
   0   3 -11    1.20    2.00 
   0   3  11    5.00    2.30 
   0  -3 -11    3.40    2.90 
   0   3  11    1.60    2.20 
   0   4  11    4.10    2.40 
   0   4  11   -0.60    2.20 
   0   4 -11    1.80    2.60 
   0   5  11    0.20    2.40 
   0   5  11   -3.60    1.90 
   0   5 -11   -1.00    2.50 
   0   6  11    2.20    3.10 
   0   6  11   11.00    5.50 
   0   6 -11    5.90    3.70 
   0   7  11    4.50    2.60 
   0   7 -11   -0.70    3.10 
   0   8  11   -5.40    3.00 
   0   8 -11    3.80    3.80 
   0   9 -11   -2.80    3.20 
   0   9  11    3.20    4.10 
   0  10 -11    1.10    4.60 
   0  10  11   -2.50    4.00 
   0  11 -11   10.90    5.30 
   0  11  11   -7.80    3.50 
   0  12 -11   -7.70    3.30 
   0  12  11   -2.10    8.90 
   0   0  12  307.87   19.80 
   0   0 -12  351.26   19.20 
   0   1  12    4.50    2.40 
   0   1 -12    4.20    2.90 
   0  -1 -12    1.80    2.80 
   0   2  12   18.70    4.30 
   0  -2 -12   20.60    6.70 
   0   2 -12   25.50    5.70 
   0   3 -12   34.60    7.00 
   0   3  12   32.90    5.70 
   0   3  12   34.20    7.10 
   0   4 -12  225.68   15.70 
   0  -4 -12  171.08   14.90 
   0   4  12  178.78   16.80 
   0   4  12  183.88   12.00 
   0   5  12    2.30    3.10 
   0   5 -12   -0.60    3.00 
   0   5  12    2.10    2.60 
   0   6  12  285.07   17.00 
   0   6 -12  284.27   18.90 
   0   7 -12  135.99   13.60 
   0   7  12  142.99   12.20 
   0   8  12   55.29    9.20 
   0   8 -12   56.49   10.00 
   0   9  12   -0.30    3.60 
   0   9 -12    4.20    4.10 
   0  10  12    9.80    5.60 
   0  10 -12    4.90    6.20 
   0  11  12    9.00    5.60 
   0   0 -13    1.30    2.90 
   0  -1 -13   -0.70    2.60 
   0   1 -13   -1.10    2.90 
   0   2 -13   -0.60    2.60 
   0  -2 -13    5.40    3.50 
   0  -3 -13    2.90    3.50 
   0   3  13    5.50    3.30 
   0   4  13    4.30    2.90 
   0  -4 -13    1.80    3.20 
   0   4 -13   -2.00    2.20 
   0   5  13    0.90    3.30 
   0   5 -13    8.50    3.90 
   0   6 -13   -4.10    2.90 
   0   6  13    1.80    2.80 
   0   7  13    6.60    3.90 
   0   7 -13   -1.60    3.20 
   0   8  13    0.00    3.90 
   0   8 -13   -2.40    3.20 
   0   9  13    4.90    3.90 
   0   9 -13   -2.30    4.20 
   0  10 -13    1.30    4.90 
   0  10  13    5.00    4.20 
   0  11 -13    4.60    5.80 
   0  11  13   -3.70    4.60 
   0   0 -14  112.99   12.10 
   0   1 -14    2.90    3.50 
   0  -1 -14   18.50    5.50 
   0   2 -14   94.49   11.30 
   0  -2 -14  100.89   11.60 
   0   3 -14  481.55   25.10 
   0   3  14  504.75   24.50 
   0  -3 -14  475.95   24.50 
   0  -4 -14   96.89   11.20 
   0   4 -14   99.79   11.70 
   0   4  14  113.19   11.20 
   0   5 -14   19.60    5.90 
   0   5  14   14.40    5.10 
   0   6 -14  124.09   13.40 
   0   6  14  107.59   11.00 
   0   7 -14  243.38   19.40 
   0   7  14  259.77   17.20 
   0   8 -14   40.90    9.90 
   0   8  14   15.50    5.70 
   0   9  14   39.40    7.30 
   0   9 -14   50.49   11.10 
   0  10 -14   18.90    7.20 
   0  10  14    1.20    4.90 
   0   0 -15    3.70    3.40 
   0   1 -15    1.10    4.10 
   0  -1 -15   -2.40    3.60 
   0   2 -15   -1.80    3.10 
   0   2  15   -1.20    3.20 
   0  -2 -15   -0.40    3.70 
   0   3  15   -3.50    2.80 
   0   3 -15   -0.50    2.70 
   0  -3 -15   -1.60    3.80 
   0  -4 -15   -0.60    3.30 
   0   4  15    4.30    3.80 
   0   4 -15    6.60    3.90 
   0   5  15    2.30    4.10 
   0   6  15    2.20    3.70 
   0   6 -15    9.30    4.40 
   0   7 -15   -3.40    4.20 
   0   7  15    3.30    3.90 
   0   8 -15   -6.80    4.10 
   0   8  15    2.50    3.80 
   0   9 -15    0.30    4.40 
   0   9  15    8.50    4.70 
   0   0 -16   41.80    8.50 
   0   1 -16    6.20    4.80 
   0  -1 -16   14.10    5.10 
   0  -2 -16  160.08   14.40 
   0   2 -16  150.58   15.30 
   0   2  16  150.68   14.00 
   0  -3 -16   -3.00    3.80 
   0   3 -16    8.40    4.80 
   0   3  16    5.10    4.30 
   0   4  16   20.90    5.40 
   0   4 -16   10.50    5.10 
   0   5  16   88.79   10.60 
   0   5 -16   89.89   11.70 
   0   6  16    6.90    4.80 
   0   6 -16   15.80    7.30 
   0   7 -16   14.20    6.00 
   0   7  16   21.90    6.30 
   0   8 -16   21.80   10.70 
   0   0 -17    2.60    4.10 
   0  -1 -17    0.30    4.50 
   0   1 -17    9.40    6.80 
   0   2 -17   -1.40    3.70 
   0   2  17   -2.50    3.30 
   0  -2 -17   -6.60    3.80 
   0   3 -17   -1.70    4.60 
   0   3  17   -0.10    3.80 
   0  -3 -17    3.70    5.70 
   0   4  17    0.90    4.40 
   0   4 -17    5.90    5.30 
   0   5  17   -5.90    4.20 
   0   5 -17   -6.00    4.80 
   0   6 -17   -7.30    3.90 
   0   6  17   11.00    5.90 
   0   0 -18   29.00    8.00 
   0   1 -18    7.20    4.90 
   0  -1 -18    9.90    7.00 
   0   2  18    5.70    5.70 
   0   2 -18   13.00    5.60 
   0  -2 -18    4.00    6.20 
   0   3  18   45.20    9.50 
   0  -3 -18   44.30    9.00 
   0   3 -18   34.40    8.80 
   0   4 -18    1.00    6.00 
   0   4  18    9.20    5.30 
  -1  -2   0    0.10    0.90 
   1   2   0    2.90    1.00 
   1  -2   0    0.70    0.70 
  -1   2   0   -0.40    0.40 
  -1   3   0  607.14   16.80 
   1   3   0  612.54   15.40 
  -1  -3   0  614.74   16.10 
   1  -3   0  609.84   16.80 
   1  -4   0   -0.20    0.80 
  -1  -4   0   -0.20    1.40 
   1   4   0    2.30    1.60 
  -1   4   0   -1.50    1.50 
  -1  -5   0 1917.91   41.90 
  -1   5   0 2000.20   43.70 
   1  -5   0 2050.29   44.70 
   1   5   0 1929.81   41.20 
  -1  -6   0    0.80    2.00 
   1   6   0   -0.50    1.90 
   1  -6   0   -2.30    1.30 
  -1  -7   0 2580.94   57.09 
  -1   7   0 2609.54   58.29 
   1  -7   0 2604.74   58.79 
   1   7   0 2628.24   55.99 
  -1  -8   0    4.90    3.00 
  -1   8   0   -1.20    3.60 
   1   8   0   -2.50    2.80 
   1   9   0  198.78   13.60 
  -1   9   0  199.28   15.00 
   1  10   0    1.30    2.90 
  -1  10   0    5.50    4.60 
   1  11   0    5.20    3.80 
  -1  11   0    4.70    4.60 
   1  12   0    2.80    3.90 
  -1  12   0   -0.80    3.50 
   1  13   0    0.20    2.60 
  -1  13   0    6.90    5.00 
  -1  14   0    0.90    4.80 
   1  14   0    5.50    4.50 
   1  15   0   -0.30    4.50 
  -1  15   0   -5.40    4.00 
   1   0   1    0.20    0.10 
  -1  -2  -1 3214.18   51.69 
   1  -2   1 3096.39   54.09 
   1   2   1 3128.29   51.49 
   1  -2  -1 3058.99   54.49 
  -1   2  -1 3334.07   55.09 
  -1  -3  -1  220.68    8.20 
   1   3  -1  227.08    8.60 
   1  -3   1  221.38    9.40 
  -1   3   1  222.88    9.20 
   1   3   1  232.18    8.60 
  -1   3  -1  231.48    9.80 
   1  -3  -1  224.68    9.40 
  -1  -3   1  221.98    8.90 
  -1   4   1 1302.87   30.00 
   1  -4   1 1249.18   30.00 
  -1  -4  -1 1271.17   28.30 
   1   4  -1 1281.07   28.50 
   1   4   1 1314.37   28.40 
  -1  -4   1 1274.47   29.60 
  -1   4  -1 1288.17   30.30 
   1  -4  -1 1263.77   30.10 
   1   5  -1    4.00    2.00 
  -1   5   1    2.80    2.20 
  -1  -5  -1    5.50    1.90 
   1  -5   1    0.90    1.90 
   1   5   1    4.20    2.50 
  -1   5  -1    1.80    2.80 
  -1  -5   1    7.30    2.70 
   1  -5  -1    0.30    1.60 
   1   6  -1  275.87   13.00 
  -1  -6  -1  273.87   13.20 
   1  -6   1  287.07   14.40 
  -1   6   1  299.67   14.50 
  -1   6  -1  278.67   14.40 
   1   6   1  293.27   13.40 
  -1  -6   1  290.07   14.20 
   1  -6  -1  301.47   14.80 
  -1  -7  -1 1180.98   33.50 
   1  -7   1 1205.58   35.00 
   1   7  -1 1168.08   32.20 
  -1   7   1 1211.88   34.50 
   1  -7  -1 1170.18   34.50 
  -1   7  -1  957.10   46.20 
  -1  -7   1 1173.68   33.80 
   1   7   1 1230.18   32.70 
   1   8  -1  176.88   12.00 
  -1  -8  -1  160.58   12.00 
  -1   8   1  166.08   12.80 
   1   8   1  170.18   12.10 
  -1   8  -1  176.48   12.90 
  -1   9   1   68.69   10.40 
   1   9  -1   65.79    7.80 
   1   9   1   61.79    8.40 
  -1   9  -1   49.10    8.60 
   1  10  -1    4.70    3.60 
  -1  10   1    7.10    5.30 
   1  10   1    3.80    3.90 
  -1  10  -1    5.90    4.80 
  -1  11   1  409.66   23.00 
   1  11  -1  401.06   21.50 
   1  11   1  412.46   21.60 
  -1  11  -1  441.06   23.50 
   1  12  -1   45.20    9.10 
  -1  12   1   53.19   12.40 
  -1  12  -1   43.60    8.80 
   1  12   1   37.70    7.50 
   1  13  -1   43.20    8.40 
  -1  13   1   45.10    9.70 
  -1  13  -1   29.20    7.50 
   1  13   1   37.90    8.30 
  -1  14   1    3.50    4.90 
   1  14  -1   -1.00    4.20 
  -1  14  -1    6.00    4.60 
   1  14   1    0.20    3.20 
  -1  15   1    1.30    4.60 
   1  15  -1    3.60    4.50 
   1  15   1   -8.20    4.70 
  -1  15  -1   -9.90    6.30 
  -1   1   2 2063.69   37.20 
  -1  -1  -2 2108.29   33.20 
  -1   1   2 2097.69   37.90 
   1  -1   2 2056.59   35.40 
   1   1   2 2075.59   33.00 
  -1  -1   2 2095.09   36.10 
  -1   1  -2 2054.09   35.10 
   1  -1  -2 2077.89   37.90 
   1   1   2 1858.91   32.60 
   1   2  -2  274.47    9.10 
  -1  -2  -2  283.77    7.90 
   1  -2   2  257.97   11.70 
  -1   2   2  277.37    9.80 
  -1   2   2  298.17   10.60 
   1  -2  -2  301.97   10.20 
  -1   2  -2  288.27    9.50 
   1   2   2  289.47    7.70 
  -1  -2   2  290.57    9.30 
  -1   3   2  590.34   17.20 
   1   3  -2  657.43   17.10 
   1  -3   2  582.24   17.40 
  -1  -3  -2  621.14   15.40 
  -1   3  -2  640.04   17.70 
   1  -3  -2  638.44   17.80 
  -1  -3   2  616.94   16.70 
   1   3   2  602.34   15.10 
   1   4  -2    2.20    1.50 
  -1  -4  -2    1.00    1.20 
  -1   4   2   -0.60    1.10 
   1  -4   2    0.80    2.00 
   1   4   2   -0.10    1.60 
  -1   4  -2   -0.90    1.80 
  -1  -4   2    5.70    2.30 
   1  -4  -2    3.80    1.60 
  -1   5   2   18.60    3.80 
   1  -5   2   21.40    4.30 
   1   5  -2   22.20    3.90 
  -1  -5  -2   18.50    3.40 
   1   5   2   16.60    3.70 
   1  -5  -2   16.90    3.80 
  -1   5  -2   18.40    4.30 
  -1  -5   2   21.50    4.50 
  -1   6   2  508.75   19.30 
   1   6  -2  492.25   18.20 
  -1  -6  -2  502.55   18.30 
   1   6   2  495.25   17.90 
  -1  -6   2  484.15   19.50 
  -1   6  -2  485.85   19.20 
   1  -6  -2  488.25   19.50 
   1  -7   2    2.20    2.80 
  -1  -7  -2    1.00    2.20 
  -1   7   2    0.70    2.80 
  -1   7  -2    1.60    2.70 
   1  -7  -2   -0.80    1.80 
  -1  -7   2   -4.60    2.10 
   1   7   2    2.70    3.30 
   1   8  -2  478.65   20.30 
  -1   8   2  494.85   21.90 
  -1  -8  -2  487.85   20.80 
   1  -8  -2  479.05   22.20 
   1   8   2  425.96   20.90 
  -1   8  -2  473.95   21.40 
   1   9  -2    1.00    2.50 
  -1   9   2    2.40    4.50 
   1   9   2    2.20    3.70 
  -1   9  -2    3.80    3.90 
   1  10  -2    0.10    2.60 
  -1  10   2    0.10    4.40 
  -1  10  -2    5.30    4.00 
   1  10   2   -1.40    3.50 
   1  11  -2    3.20    3.00 
  -1  11   2    0.40    4.00 
  -1  11  -2    1.30    3.50 
   1  11   2    0.30    3.70 
  -1  12   2   -0.40    6.50 
   1  12  -2   -5.90    2.70 
   1  12   2   -1.30    3.60 
  -1  12  -2    5.90    3.70 
   1  13  -2   79.29   10.30 
  -1  13   2   73.59   11.90 
   1  13   2   91.59   11.00 
  -1  13  -2   62.29   11.10 
  -1  14   2   19.90    7.30 
   1  14  -2   17.60    7.30 
  -1  14  -2    3.10    5.30 
   1  14   2   15.60    6.20 
   1  15  -2    2.30    5.20 
  -1  15   2    4.40    5.60 
  -1  15  -2    5.90    6.00 
   1  15   2    0.40    4.00 
  -1   0   3    3.20    1.10 
   1   0  -3    0.40    0.80 
   1   0   3    3.00    0.80 
  -1   3   3   14.80    3.00 
   1   3  -3   13.60    2.60 
  -1   3   3   12.20    2.60 
   1  -3   3   16.30    3.40 
  -1  -3  -3   12.10    2.10 
   1   3   3   13.00    2.20 
  -1  -3   3   13.10    2.60 
  -1   3  -3   12.40    2.60 
   1  -3  -3   15.30    2.80 
   1  -4   3    3.40    2.50 
   1   4  -3    0.60    1.20 
  -1   4   3    0.90    1.20 
  -1  -4  -3    2.20    1.20 
   1   4   3    3.30    1.50 
  -1   4  -3    1.20    1.40 
  -1  -4   3    2.20    2.00 
   1  -4  -3    3.30    1.40 
  -1  -5  -3  518.65   17.20 
   1  -5   3  513.05   19.30 
   1   5  -3  504.05   17.60 
  -1   5   3  515.25   18.20 
  -1  -5   3  495.45   18.40 
  -1   5  -3  501.05   18.10 
   1  -5  -3  509.45   18.70 
   1   5   3  532.05   16.90 
  -1  -6  -3 1385.06   34.70 
   1  -6   3 1387.66   37.40 
  -1   6   3 1386.06   35.70 
   1   6  -3 1385.06   34.90 
   1  -6  -3 1366.96   36.60 
   1   6   3 1395.36   34.00 
  -1  -6   3 1354.06   36.80 
  -1   6  -3 1340.57   35.50 
   1  -7   3  135.89   11.30 
  -1   7   3  135.59   10.50 
  -1  -7  -3  142.19   10.30 
   1   7  -3  140.29   10.20 
   1   7   3  122.19    9.70 
  -1   7  -3  163.88   11.30 
   1  -7  -3  150.58   11.10 
  -1  -7   3  147.59   11.60 
  -1  -8  -3  154.88   11.50 
  -1   8   3  163.88   12.60 
   1   8  -3  133.49   10.70 
   1   8   3  135.59   11.50 
   1  -8  -3  164.18   12.50 
  -1   8  -3  148.69   11.70 
  -1   9   3  152.78   13.90 
   1   9  -3  163.28   12.20 
  -1   9  -3  157.98   12.60 
   1   9   3  172.18   13.50 
  -1  10   3   16.50    6.40 
   1  10  -3   16.90    5.20 
   1  10   3   20.80    6.10 
  -1  10  -3   12.70    5.00 
  -1  11   3  306.47   20.30 
   1  11  -3  324.57   19.30 
   1  11   3  319.47   19.40 
  -1  11  -3  292.57   19.30 
  -1  12   3   82.69   12.60 
   1  12  -3   81.69   10.70 
  -1  12  -3  101.59   11.60 
   1  12   3   97.49   11.30 
  -1  13   3   10.90    5.50 
   1  13  -3   12.70    5.00 
   1  13   3   25.60    6.60 
  -1  13  -3   17.20    6.30 
   1  14  -3   -7.00    3.40 
  -1  14   3   -2.80    4.30 
  -1  14  -3    4.20    4.50 
   1  14   3    2.70    3.80 
  -1  15   3   14.80    7.20 
   1  15  -3   16.10    6.80 
  -1  15  -3   14.10    7.50 
   1  15   3   21.60    6.90 
  -1   1   4 4340.87   74.69 
  -1  -1  -4 4392.06   71.39 
   1   1  -4 4449.85   74.69 
   1  -1   4 4183.28   71.49 
   1  -1  -4 4314.87   75.69 
  -1  -1   4 4405.46   73.69 
   1   1   4 4356.86   69.99 
  -1   2   4 4542.35   79.09 
   1   2  -4 4466.55   78.09 
   1  -2   4 4720.43   77.49 
  -1   2   4 4599.04   79.89 
  -1  -2  -4 4544.65   75.39 
   1  -2  -4 4595.54   80.39 
  -1   2  -4 4581.54   76.89 
   1   2   4 4607.14   74.89 
   1   2   4 4403.66   74.39 
  -1  -2   4 4443.26   77.39 
  -1   3   4  585.14   18.80 
   1  -3   4  581.34   17.80 
  -1   3   4  588.74   18.20 
  -1  -3  -4  590.94   15.80 
   1   3  -4  581.14   17.50 
  -1  -3   4  577.44   17.40 
   1  -3  -4  576.84   18.00 
   1   3   4  599.04   16.40 
   1   3   4  594.64   15.50 
  -1   3  -4  582.24   17.20 
   1   4  -4  207.98   10.30 
   1  -4   4  192.28   10.90 
  -1   4   4  210.28   11.50 
  -1  -4  -4  225.88    9.70 
  -1   4   4  204.58   10.60 
  -1   4  -4  219.18   10.80 
  -1  -4   4  201.88   10.40 
   1  -4  -4  207.78   10.80 
   1   4   4  199.88    8.90 
   1   5  -4  466.25   17.40 
  -1   5   4  468.75   17.60 
   1  -5   4  453.65   18.60 
  -1  -5  -4  472.15   16.50 
   1   5   4  452.05   15.60 
  -1  -5   4  443.56   17.90 
   1  -5  -4  460.85   18.10 
  -1   5  -4  491.95   17.90 
   1   6  -4  130.89   10.20 
  -1   6   4  141.19    9.80 
   1  -6   4  124.49   10.40 
  -1  -6  -4  133.89    9.20 
  -1   6  -4  136.19   10.70 
  -1  -6   4  149.39   11.10 
   1  -6  -4  134.59   10.10 
   1   6   4  144.49    9.10 
   1   7  -4   63.19    7.00 
  -1   7   4   72.09    7.70 
  -1  -7  -4   74.29    7.60 
   1   7   4   69.39    7.50 
  -1   7  -4   74.79    7.80 
   1  -7  -4   63.59    7.50 
  -1   8   4  118.19   10.40 
   1   8  -4  100.49    9.50 
  -1  -8  -4  100.79    8.90 
  -1   8  -4  108.69   10.00 
   1  -8  -4  107.39   10.40 
   1   8   4  108.89   10.50 
  -1   9   4   85.29   10.40 
   1   9  -4   85.79    9.20 
   1   9   4   73.69    9.90 
  -1   9  -4   74.99    9.00 
  -1  10   4   16.90    6.60 
   1  10  -4   15.20    5.10 
  -1  10  -4   15.10    5.10 
   1  10   4   18.20    5.70 
  -1  11   4  149.09   14.20 
  -1  11  -4  139.09   13.40 
   1  11   4  153.28   13.80 
   1  12  -4  125.79   13.50 
  -1  12   4  145.69   15.50 
   1  12   4  143.79   14.10 
  -1  12  -4  162.88   14.60 
   1  13  -4   62.09   10.90 
  -1  13   4   45.20    9.60 
  -1  13  -4   40.70    9.10 
   1  13   4   47.60    9.00 
  -1  14   4    2.50    5.00 
   1  14  -4    6.60    5.50 
  -1  14  -4    6.90    5.60 
   1  14   4    3.10    4.60 
   1   0   5   -0.20    0.70 
  -1   0   5    0.40    1.00 
   1   0  -5   -0.90    1.20 
  -1   0  -5   -0.10    0.80 
  -1   1   5 2420.96   46.50 
  -1  -1  -5 2440.06   44.10 
   1  -1   5 2288.37   43.40 
   1   1  -5 2364.16   46.70 
  -1   1  -5 2335.07   44.00 
   1   1   5 2414.86   42.30 
   1  -1  -5 2437.16   48.10 
  -1  -1   5 2432.26   45.80 
   1   2  -5   64.39    5.40 
   1  -2   5   65.89    5.00 
  -1  -2  -5   61.49    4.60 
  -1   2   5   59.09    5.40 
  -1   2   5   63.49    5.40 
   1   2   5   57.79    4.20 
   1  -2  -5   67.09    5.90 
  -1  -2   5   63.89    5.10 
  -1   2  -5   55.29    4.60 
   1   2   5   60.59    4.20 
   1  -3   5  539.45   17.70 
  -1   3   5  511.05   17.70 
  -1   3   5  546.05   18.60 
   1   3  -5  566.24   18.20 
   1   3   5  523.05   15.20 
  -1  -3   5  536.25   17.30 
  -1   3  -5  548.85   17.00 
   1   3   5  512.35   15.60 
  -1   4   5  249.78   12.30 
   1  -4   5  265.07   13.00 
  -1   4   5  257.07   13.00 
  -1  -4  -5  253.27   10.90 
   1   4  -5  255.17   12.20 
   1   4   5  249.48   11.30 
   1  -4  -5  274.57   12.90 
  -1   4  -5  263.57   12.20 
   1   4   5  257.87   10.60 
  -1  -4   5  267.97   12.50 
  -1   5   5    2.30    2.10 
   1   5  -5    1.30    2.00 
  -1   5   5    1.80    2.00 
   1  -5   5   -1.40    2.50 
  -1  -5  -5    4.80    2.00 
   1   5   5    0.30    1.40 
   1   5   5    3.20    2.00 
  -1  -5   5    2.20    2.40 
   1  -5  -5    1.10    1.60 
  -1   5  -5    2.10    1.70 
  -1  -6  -5    2.20    1.90 
   1  -6   5    1.00    3.30 
  -1   6   5    0.80    2.50 
   1   6  -5    1.10    1.80 
  -1   6   5   -2.00    1.50 
   1  -6  -5    0.20    2.00 
  -1   6  -5    1.70    2.20 
  -1  -6   5    3.30    2.80 
   1   6   5    1.30    2.20 
  -1   7   5    3.50    2.90 
   1   7  -5   -0.70    1.80 
  -1  -7  -5    0.70    2.20 
   1   7   5    1.60    2.50 
  -1   7  -5    0.40    2.10 
   1  -7  -5    2.30    2.70 
   1   8  -5  615.04   24.60 
  -1   8   5  607.64   24.60 
  -1  -8  -5  577.14   23.40 
   1   8   5  614.54   23.40 
  -1   8  -5  563.54   23.90 
   1  -8  -5  581.14   25.40 
   1   9  -5  263.97   16.60 
  -1   9   5  279.37   17.60 
  -1   9  -5  252.17   16.30 
   1   9   5  266.57   16.60 
  -1  10   5  183.28   15.30 
   1  10  -5  186.68   14.50 
  -1  10  -5  213.88   15.90 
   1  10   5  191.58   15.00 
   1  11  -5   75.39    9.90 
  -1  11   5  101.49   12.10 
   1  11   5   99.99   11.10 
  -1  11  -5   86.99   10.90 
   1  12  -5    9.70    5.30 
  -1  12   5   10.50    6.10 
   1  12   5   11.10    5.60 
  -1  12  -5   17.00    5.50 
   1  13  -5    1.10    3.60 
  -1  13   5   -1.60    4.80 
  -1  13  -5   15.10    5.90 
   1  13   5    6.50    4.80 
  -1  14   5   13.90    6.90 
   1  14  -5   27.50    8.10 
  -1  14  -5   21.60    9.30 
   1  14   5   14.50    5.60 
   1   0   6 1710.23   33.70 
  -1   0   6 1751.52   36.80 
   1   0  -6 1727.83   38.50 
  -1   0  -6 1732.63   35.40 
  -1   1   6  249.88   10.90 
   1   1  -6  231.28   11.10 
   1  -1   6  237.18    9.60 
  -1  -1  -6  253.07   10.30 
   1  -1  -6  244.58   11.80 
  -1   1  -6  262.37   10.30 
   1   1   6  233.68    8.80 
  -1  -1   6  245.88   10.60 
  -1   2   6 1280.47   31.10 
  -1   2   6 1260.47   31.70 
   1  -2   6 1297.77   29.50 
   1   2  -6 1274.47   31.10 
  -1  -2  -6 1251.37   29.00 
  -1   2  -6 1272.07   29.40 
   1  -2  -6 1305.27   32.80 
   1   2   6 1234.48   28.10 
  -1  -2   6 1266.47   30.10 
   1   2   6 1272.77   27.30 
  -1   3   6   63.39    6.10 
   1  -3   6   77.99    6.50 
   1   3  -6   61.69    6.00 
  -1   3   6   63.39    6.00 
   1   3   6   63.39    5.00 
  -1   3  -6   64.89    5.70 
  -1  -3   6   63.59    6.00 
   1  -3  -6   64.19    6.40 
   1   3   6   58.99    5.00 
  -1   4   6  674.13   22.30 
  -1   4   6  697.73   23.60 
   1  -4   6  669.53   22.60 
   1   4  -6  700.43   22.50 
   1   4   6  696.43   19.90 
  -1   4  -6  734.83   22.20 
   1   4   6  676.33   20.60 
  -1  -4   6  656.73   26.80 
  -1   5   6  111.89    9.00 
   1   5  -6  117.49   11.30 
   1  -5   6  105.29    9.40 
  -1  -5  -6  107.39    7.70 
  -1   5   6  117.79    9.70 
   1  -5  -6  108.49    8.90 
   1   5   6  105.19    8.00 
   1   5   6  114.99    7.80 
  -1  -5   6  117.69    9.20 
  -1   5  -6  108.09    8.80 
  -1   6   6 1621.04   41.50 
  -1  -6  -6 1625.44   39.70 
   1   6  -6 1650.13   42.20 
  -1   6   6 1603.24   43.90 
   1  -6  -6 1661.83   43.00 
   1   6   6 1651.43   38.40 
   1   6   6 1624.84   40.90 
  -1   6  -6 1610.04   41.40 
  -1  -7  -6  320.87   15.80 
   1   7  -6  338.27   17.20 
  -1   7   6  311.47   16.60 
  -1   7   6  331.17   18.30 
   1  -7  -6  341.17   18.00 
  -1   7  -6  352.46   17.60 
   1   7   6  317.17   16.60 
   1   7   6  313.97   15.20 
  -1   8   6    0.00    3.70 
   1   8  -6    7.90    3.70 
  -1  -8  -6   10.60    3.50 
   1   8   6    6.40    4.30 
  -1   8  -6    6.80    3.40 
  -1   9   6  171.98   13.50 
   1   9  -6  142.09   12.60 
  -1  -9  -6  171.48   16.80 
  -1   9  -6  152.38   12.90 
   1   9   6  153.68   12.40 
   1  10  -6  108.69   11.40 
  -1  10   6  114.89   12.10 
   1  10   6  111.39   11.60 
  -1  10  -6  110.39   12.20 
   1  11  -6    3.40    3.80 
  -1  11   6    4.20    4.80 
   1  11   6    0.10    4.00 
  -1  11  -6   -3.00    2.70 
   1  12  -6    6.20    3.80 
  -1  12   6    6.50    5.10 
  -1  12  -6   10.30    5.00 
   1  12   6   12.50    5.70 
  -1  13   6   -8.40    4.20 
   1  13  -6    3.00    4.90 
   1  13   6    1.30    4.70 
  -1  13  -6   -2.90    4.20 
  -1  14   6   -2.40    5.80 
   1  14  -6   -1.90    4.20 
   1  14   6    0.20    3.60 
  -1  14  -6   -3.80    4.10 
  -1   0  -7   -2.30    1.00 
   1   0  -7    2.00    1.60 
   1   0   7    0.70    1.20 
  -1   0   7    0.70    1.10 
   1   1  -7 1712.03   40.20 
  -1   1   7 1771.02   38.70 
  -1  -1  -7 1743.13   37.90 
   1  -1   7 1737.33   36.60 
  -1  -1   7 1742.33   38.30 
  -1   1  -7 1758.52   37.80 
   1  -1  -7 1769.12   41.50 
   1   1   7 1790.22   35.30 
   1   2  -7    3.90    1.90 
   1  -2   7    4.30    2.10 
  -1   2   7    2.40    1.80 
  -1  -2  -7    1.20    1.60 
   1   2   7    2.60    1.40 
   1  -2  -7    8.20    2.90 
  -1  -2   7    1.10    1.80 
  -1   2  -7    3.50    1.90 
   1   3  -7    0.10    1.40 
  -1   3   7   -0.70    1.40 
  -1  -3  -7    2.40    1.80 
   1  -3   7    0.90    1.70 
  -1   3   7    0.00    1.60 
   1  -3  -7    0.60    1.90 
  -1  -3   7   -0.30    1.80 
   1   3   7    3.00    1.80 
   1   3   7    3.10    1.50 
  -1   3  -7    4.60    2.30 
   1   4  -7  281.37   14.20 
  -1   4   7  287.67   14.50 
   1  -4   7  278.77   14.30 
  -1   4   7  288.37   14.20 
   1   4   7  285.17   12.50 
   1   4   7  293.07   12.60 
  -1  -4   7  286.27   14.00 
  -1   4  -7  290.27   13.90 
  -1   5   7   28.50    5.50 
   1   5  -7   31.20    5.80 
   1  -5   7   21.40    5.60 
  -1   5   7   25.10    5.30 
   1   5   7   34.20    5.20 
  -1   5  -7   26.90    5.20 
   1   5   7   28.00    4.80 
   1   6  -7  437.16   19.60 
  -1   6   7  419.36   19.10 
  -1   6   7  430.06   21.50 
  -1  -6  -7  438.56   17.90 
   1   6   7  442.06   18.60 
  -1   6  -7  417.56   18.90 
   1   6   7  446.46   17.30 
  -1  -7  -7   88.09    8.30 
   1   7  -7   67.69    8.00 
  -1   7   7   71.39    8.70 
   1   7   7   75.59    7.60 
  -1   7  -7   71.39    8.30 
   1  -7  -7   86.49    8.70 
   1   7   7   64.89    7.90 
  -1   8   7   41.50    7.40 
   1   8  -7   44.50    7.90 
  -1  -8  -7   54.69    7.40 
   1   8   7   49.30    7.50 
  -1   8  -7   39.10    7.50 
   1   8   7   58.89    7.90 
   1   9  -7   12.60    5.40 
  -1   9   7    8.70    4.40 
  -1   9  -7    9.20    4.20 
   1   9   7   10.60    4.90 
   1  10  -7   -3.40    2.30 
  -1  10   7    2.90    3.70 
  -1  10  -7    1.50    3.70 
   1  10   7   -1.60    3.30 
   1  11  -7  177.28   15.90 
  -1  11   7  165.48   15.40 
  -1  11  -7  176.78   15.30 
   1  11   7  185.38   15.20 
   1  12  -7   81.19   13.00 
  -1  12   7   83.39   15.70 
   1  12   7   95.69   11.80 
  -1  12  -7   96.99   12.30 
   1  13  -7   10.40    6.00 
  -1  13   7   10.20    6.40 
  -1  13  -7    6.50    5.80 
   1  13   7   13.60    5.70 
   1  14  -7    1.60    5.00 
  -1  14   7    5.20    6.30 
   1  14   7    3.70    4.30 
  -1  14  -7   -0.60    5.10 
  -1   0   8 1280.37   31.60 
   1   0  -8 1281.27   34.50 
  -1   0  -8 1274.37   31.70 
   1   0   8 1289.57   29.40 
   1   1  -8   31.30    5.40 
   1  -1   8   29.70    4.60 
  -1   1   8   26.40    4.50 
  -1  -1  -8   29.40    4.70 
   1   1   8   37.70    4.00 
   1  -1  -8   30.30    5.30 
  -1   1  -8   26.10    4.40 
  -1  -1   8   26.50    4.40 
   1   2  -8  352.46   16.00 
  -1  -2  -8  354.76   14.90 
   1  -2   8  354.06   14.30 
  -1   2   8  372.66   15.30 
   1  -2  -8  354.56   16.80 
  -1   2  -8  371.56   15.10 
   1   2   8  361.96   13.00 
  -1  -2   8  341.97   22.00 
   1  -3   8   14.60    3.90 
   1   3  -8   22.00    4.80 
  -1   3   8   26.00    4.80 
  -1  -3  -8   25.50    4.30 
  -1   3   8   17.30    4.10 
   1  -3  -8   15.90    4.40 
   1   3   8    9.70    2.60 
  -1   3  -8   16.90    3.90 
   1   3   8   17.60    3.60 
  -1  -3   8   21.10    4.10 
  -1   4   8   44.70    6.00 
  -1   4   8   50.09    6.20 
   1  -4   8   46.90    7.00 
   1   4  -8   52.49    6.50 
   1   4   8   47.60    5.10 
   1   4   8   47.50    4.90 
  -1  -4   8   51.99    6.40 
  -1   4  -8   42.90    7.80 
  -1   5   8  135.49   10.80 
   1   5  -8  148.19   11.20 
  -1   5   8  157.18   11.30 
   1   5   8  149.79    9.90 
   1   5   8  152.78    9.60 
  -1   5  -8  151.08   10.90 
   1   6  -8   25.40    5.70 
  -1   6   8   35.30    6.70 
  -1   6   8   31.00    6.10 
   1   6   8   29.60    5.40 
   1   6   8   24.00    5.20 
  -1   6  -8   26.50    5.90 
  -1   7   8  124.79   11.10 
   1   7  -8  143.89   11.90 
  -1   7   8  119.49   11.00 
   1   7   8  138.09   10.20 
   1   7   8  138.69   11.10 
  -1   7  -8  141.19   11.70 
   1   8  -8  259.87   16.90 
  -1  -8  -8  250.17   15.30 
  -1   8   8  271.67   16.60 
   1   8   8  254.77   16.10 
  -1   8  -8  269.57   17.00 
   1   8   8  279.47   15.20 
   1   9  -8  151.58   13.60 
  -1   9   8  176.78   13.80 
  -1   9  -8  166.88   14.00 
   1   9   8  164.68   12.70 
  -1  10   8  203.08   16.10 
   1  10  -8  233.28   17.20 
  -1  10  -8  206.28   16.50 
   1  10   8  202.28   15.40 
  -1  11   8   31.20    8.60 
   1  11  -8   32.50    8.00 
   1  11   8   57.79    9.40 
  -1  11  -8   64.59   10.70 
   1  12  -8   12.20    6.40 
  -1  12  -8   14.60    6.20 
   1  12   8   13.70    6.60 
   1  13  -8    7.00    6.30 
  -1  13   8   11.80    6.00 
   1  13   8    1.40    4.50 
  -1  13  -8    4.20    7.80 
  -1   0  -9    2.00    1.80 
  -1   0   9    0.70    1.70 
   1   0  -9    0.40    1.90 
   1   0   9    0.40    1.50 
   1  -1   9 2038.20   44.30 
  -1  -1  -9 2110.49   47.20 
   1   1  -9 2088.89   49.90 
  -1   1   9 2120.79   46.40 
  -1   1  -9 2113.09   47.10 
   1   1   9 2104.39   43.00 
  -1  -1   9 2087.79   46.30 
   1  -1  -9 2062.49   50.19 
   1   2  -9  155.28   11.30 
  -1  -2  -9  159.38   10.40 
  -1   2   9  163.38   10.20 
  -1  -2   9  177.78   10.80 
   1  -2  -9  167.68   12.00 
   1   2   9  174.68    9.00 
  -1   2  -9  178.08   11.00 
  -1   3   9  115.59    9.00 
  -1  -3  -9  125.39    9.20 
   1   3  -9  127.89   10.30 
   1  -3   9  123.29    9.20 
  -1   3   9  125.49   10.20 
  -1  -3   9  130.69    9.50 
   1   3   9  121.29    7.90 
  -1   3  -9  132.09   10.40 
   1  -3  -9  117.19   10.30 
   1   3   9  116.99    8.60 
  -1   4   9   13.50    3.80 
  -1   4   9   14.00    4.30 
   1   4  -9   16.80    4.50 
   1   4   9   11.60    3.20 
   1   4   9   17.30    4.00 
  -1   4  -9    8.40    3.30 
  -1   5   9   78.39    8.20 
  -1   5   9   73.29    8.30 
   1   5  -9   74.59    8.40 
  -1   5  -9   74.79    8.10 
   1   5   9   69.49    6.90 
   1   5   9   75.39    7.20 
  -1   6   9   34.60    6.20 
  -1   6   9   44.90    8.10 
   1   6  -9   39.00    7.10 
   1   6   9   35.10    5.60 
  -1   6  -9   36.20    6.80 
   1   6   9   45.30    6.20 
  -1   7   9   33.10    6.40 
   1   7  -9   29.90    6.50 
  -1   7  -9   17.70    5.60 
   1   7   9   29.30    5.80 
   1   7   9   25.50    5.70 
  -1   8   9  498.15   22.80 
   1   8  -9  460.25   23.40 
   1   8   9  463.45   22.20 
  -1   8  -9  460.85   22.90 
   1   8   9  354.96   28.30 
  -1   9   9  118.19   11.70 
   1   9  -9  122.49   12.40 
  -1   9  -9   99.79   11.60 
   1   9   9  115.69   11.00 
   1  10  -9   70.19   11.20 
  -1  10   9   49.30    9.20 
  -1  10  -9   54.39    9.80 
   1  10   9   72.79    9.90 
  -1  11   9   76.99   11.50 
   1  11  -9   53.89   10.30 
  -1  11  -9   63.39   11.10 
   1  11   9   81.99   10.60 
  -1  12   9   23.60    6.80 
   1  12  -9   12.30    6.00 
   1  12   9   16.70    7.00 
  -1  12  -9   15.70    6.60 
   1  13  -9   -3.90    4.10 
  -1  13   9    8.60    6.20 
   1  13   9    4.10    5.30 
  -1  13  -9   10.40    6.30 
  -1   0 -10   16.80    4.20 
  -1   0  10   14.90    3.70 
   1   0 -10   19.10    4.90 
   1   0  10   14.40    3.40 
   1   1 -10   50.39    9.40 
  -1  -1 -10   33.40    5.80 
  -1   1  10   24.70    4.50 
  -1  -1  10   26.40    4.90 
   1   1  10   27.70    4.30 
   1  -1 -10   35.10    6.40 
  -1   1 -10   27.00    5.40 
  -1  -2 -10    1.10    2.40 
   1   2 -10    6.50    3.20 
   1  -2  10    7.30    2.70 
  -1   2  10    2.20    1.90 
   1   2  10    3.00    1.90 
  -1   2 -10    1.30    2.40 
  -1  -2  10    5.30    2.50 
   1  -2 -10    3.70    2.60 
   1   3 -10   78.79    8.30 
  -1   3  10   85.89    7.90 
  -1   3  10   87.49    8.80 
  -1  -3 -10   74.39    7.60 
   1  -3  10   67.89    7.20 
   1   3  10   90.49    7.00 
   1   3  10   72.89    7.20 
   1  -3 -10   66.39    8.40 
  -1   3 -10   81.29    8.10 
  -1   4  10   36.50    6.70 
   1   4 -10   62.59    7.70 
  -1   4  10   62.59    7.20 
   1   4  10   61.79    6.60 
  -1   4 -10   62.99    7.20 
   1   4  10   59.79    6.00 
   1  -4 -10   66.59    8.60 
   1   5 -10    1.00    2.90 
  -1   5  10    3.90    3.00 
  -1   5  10   -0.90    2.50 
   1   5  10    7.20    2.80 
  -1   5 -10    1.00    2.50 
   1   5  10   -3.20    2.00 
  -1   6  10  286.37   17.00 
   1   6 -10  282.37   17.60 
  -1   6  10  291.47   17.00 
   1   6  10  259.67   14.60 
  -1   6 -10  269.57   16.60 
   1   6  10  313.07   15.60 
  -1   7  10   99.29   10.10 
   1   7 -10   82.89    9.70 
   1   7  10   91.59    8.60 
   1   7  10   82.59    9.00 
  -1   7 -10   83.39    9.80 
  -1   8  10   61.49    8.30 
   1   8 -10   37.00   10.10 
   1   8  10   51.19    8.10 
   1   8  10   50.59    7.70 
  -1   8 -10   51.09    9.60 
   1   9 -10   91.79   11.50 
  -1   9  10   83.79   10.30 
   1   9  10   92.79    9.80 
  -1   9 -10   79.19   10.50 
   1  10 -10   -0.60    3.60 
  -1  10  10    8.10    3.90 
  -1  10 -10   -4.80    2.80 
   1  10  10    1.20    4.10 
  -1  11  10    3.80    4.30 
   1  11 -10   -7.30    3.30 
   1  11  10    4.50    4.80 
  -1  11 -10    2.00    4.20 
  -1  12  10    6.80    5.80 
   1  12 -10   -0.50    4.70 
  -1  12 -10    2.90    5.30 
   1  12  10    4.00    4.70 
   1   0  11    0.70    1.50 
   1   0 -11   -3.00    1.90 
  -1   0  11    4.50    2.50 
  -1   0 -11   -0.30    1.90 
   1   1 -11   96.59    9.90 
  -1   1  11  119.59    9.30 
  -1  -1 -11  113.49    9.80 
   1  -1  11  104.59    8.30 
  -1   1 -11   92.49    9.90 
   1   1  11  114.39    8.10 
   1  -1 -11  110.09   10.50 
  -1   2  11  257.17   13.90 
   1   2 -11  241.28   15.60 
  -1  -2 -11  260.37   15.10 
   1  -2  11  241.78   13.70 
  -1   2 -11  254.27   15.00 
   1   2  11  236.88   11.80 
   1   3 -11   34.60    7.00 
  -1   3  11   26.70    5.30 
  -1   3  11   29.40    7.90 
  -1  -3 -11   30.90    5.90 
   1   3  11   29.10    4.90 
  -1   3 -11   28.90    5.70 
   1   3  11   17.30    4.60 
   1   4 -11   12.80    4.60 
  -1   4  11   13.80    4.20 
  -1   4  11    7.10    5.00 
  -1   4 -11    5.50    3.10 
   1  -4 -11    6.70    3.40 
   1   4  11   10.90    3.70 
   1   4  11   10.40    3.50 
  -1   5  11  122.09   10.40 
   1   5 -11   98.19   10.80 
  -1   5  11  132.79   11.80 
  -1   5 -11  106.79   10.50 
   1   5  11  125.59    9.20 
   1   5  11  111.19    9.60 
   1   6 -11   50.49    8.80 
  -1   6  11   60.39    9.30 
   1   6  11   75.69    7.80 
   1   6  11   65.19    7.40 
  -1   6 -11   48.80    8.60 
  -1   7  11   80.79    9.40 
   1   7 -11   68.89   10.70 
   1   7  11   73.99    8.80 
   1   7  11   63.49    7.80 
  -1   7 -11   89.39   10.20 
  -1   8  11   33.80    7.50 
   1   8 -11   36.80    7.70 
   1   8  11   31.20    8.40 
  -1   8 -11   38.40    7.70 
   1   8  11   26.70    5.90 
  -1   9  11  285.97   18.30 
   1   9 -11  296.17   20.80 
  -1   9 -11  236.38   18.30 
   1   9  11  300.97   17.50 
  -1  10  11  109.59   11.40 
   1  10 -11   88.89   13.60 
  -1  10 -11  101.19   12.60 
   1  10  11  110.39   11.60 
  -1  11  11   -2.80    4.80 
   1  11 -11   -0.50    4.80 
   1  11  11    4.90    4.70 
  -1  11 -11    3.30    4.90 
   1  12 -11   -0.40    4.90 
  -1  12  11    2.20    5.70 
  -1  12 -11    1.10    4.90 
   1  12  11   13.60    5.30 
  -1   0 -12  373.16   20.50 
   1   0 -12  398.86   21.30 
   1   0  12  404.26   16.90 
   1   1 -12   40.90    7.90 
  -1  -1 -12   60.59    7.50 
   1   1  12   44.20    5.70 
  -1   1 -12   54.09    8.20 
   1  -1 -12   41.00    7.60 
  -1  -2 -12   64.39    7.90 
   1   2 -12   52.39    8.50 
   1   2  12   58.19    6.30 
   1  -2 -12   43.60    8.20 
  -1   2 -12   49.60    8.00 
   1   3 -12   70.89    9.00 
  -1  -3 -12   60.99    7.80 
  -1   3  12   47.00    8.20 
   1  -3 -12   64.59    8.50 
   1   3  12   64.69    7.80 
   1   3  12   66.99    7.90 
  -1   3 -12   64.19    8.40 
   1   4 -12   90.29   10.20 
  -1   4  12   88.99   10.00 
   1  -4 -12   94.69   10.50 
  -1   4 -12   91.99    9.80 
   1   4  12  100.49    9.10 
   1   4  12   91.89    8.20 
  -1   5  12    8.80    4.50 
   1   5 -12   17.00    4.80 
  -1   5 -12   14.20    4.60 
   1   5  12    3.60    3.60 
   1   5  12   17.30    4.40 
  -1   6  12   50.79    8.40 
   1   6 -12   49.10    8.90 
  -1   6 -12   40.70    8.00 
   1   6  12   39.20    6.60 
   1   6  12   45.40    7.20 
  -1   7  12   58.09    9.30 
   1   7 -12   50.59    9.40 
   1   7  12   59.39    7.90 
  -1   7 -12   49.80    9.10 
   1   7  12   45.90    7.60 
  -1   8  12   26.00    6.20 
   1   8 -12   11.60    4.80 
  -1   8 -12   11.70    5.40 
   1   8  12    6.40    4.00 
  -1   9  12   92.79   10.70 
   1   9 -12   96.79   12.70 
  -1   9 -12  114.89   13.10 
   1   9  12   83.89    9.90 
   1  10 -12   74.49   12.60 
  -1  10  12   80.29   10.60 
  -1  10 -12   79.99   13.60 
   1  10  12   92.89   10.30 
  -1  11  12  205.98   27.20 
   1  11 -12  187.38   23.50 
   1  11  12  229.48   16.30 
   1   0 -13    2.20    2.90 
   1   1 -13   18.40    5.40 
  -1  -1 -13    1.70    3.40 
  -1   1 -13    6.90    3.10 
   1  -1 -13   10.40    4.70 
   1   1  13    7.50    3.20 
  -1  -2 -13   35.50    7.50 
   1   2 -13   36.10    8.00 
  -1   2 -13   39.70    7.70 
   1  -2 -13   43.60    8.50 
   1   2  13   35.80    5.80 
   1   3 -13    3.40    3.90 
  -1   3  13    5.40    3.90 
   1  -3 -13    8.20    4.70 
  -1   3 -13    1.40    3.80 
   1   3  13    6.70    3.10 
   1   3  13    7.10    3.40 
  -1   4  13   71.99    9.40 
   1   4 -13   79.99   10.00 
  -1   4 -13   82.09    9.90 
   1   4  13   68.69    8.40 
   1  -4 -13   62.49   10.00 
   1   4  13   72.99    7.40 
  -1   5  13  128.59   12.30 
   1   5 -13  102.49   11.90 
   1   5  13  112.29    9.00 
  -1   5 -13   82.89   10.40 
   1   5  13  109.09   10.70 
  -1   6  13    2.30    4.10 
   1   6 -13    4.60    3.30 
   1   6  13   12.30    3.80 
   1   6  13    6.50    4.10 
   1   7 -13  120.39   13.50 
  -1   7  13   97.59   11.40 
   1   7  13  105.09   10.30 
  -1   7 -13  102.99   12.20 
   1   8 -13  170.28   16.10 
  -1   8  13  161.38   13.80 
  -1   8 -13  150.18   15.10 
   1   8  13  135.99   11.80 
  -1   9  13   70.99   10.60 
   1   9 -13   67.49   11.70 
   1   9  13   72.39    9.60 
  -1   9 -13   58.39   11.30 
  -1  10  13   96.69   11.20 
   1  10 -13   73.19   12.50 
  -1  10 -13   74.59   12.80 
   1  10  13   56.09    9.20 
   1  11 -13   31.60    8.60 
  -1  11  13   19.00    6.70 
   1  11  13   13.00    5.80 
  -1  11 -13   35.10   10.00 
  -1   0 -14   28.90    6.50 
   1   0 -14   15.90    5.30 
   1   1 -14   19.00    5.80 
  -1  -1 -14   12.40    4.60 
   1  -1 -14    3.40    4.50 
  -1   1 -14    8.00    4.60 
  -1  -2 -14  106.69   10.40 
   1   2 -14   87.89   11.40 
   1  -2 -14   73.69   11.60 
  -1   2 -14   59.19    9.80 
   1   3 -14   13.70    5.40 
  -1  -3 -14   14.10    4.60 
  -1   3  14    8.50    4.80 
   1  -3 -14    7.50    4.80 
   1   3  14    6.00    3.90 
  -1   3 -14    1.50    4.00 
  -1   4  14   53.29    9.50 
   1   4 -14   46.30    9.00 
  -1   4 -14   40.80    8.60 
   1   4  14   62.39    8.10 
   1  -4 -14   44.80    8.90 
   1   4  14   55.89    7.70 
   1   5 -14   10.10    5.20 
  -1   5  14   -0.30    3.60 
   1   5  14    1.30    3.10 
  -1   5 -14   -1.10    3.40 
  -1   6  14   30.80    7.10 
   1   6 -14   22.20    6.70 
  -1   6 -14   14.80    5.80 
   1   6  14   20.00    5.30 
  -1   7  14   -1.60    3.10 
   1   7 -14   -1.40    3.50 
  -1   7 -14   -6.40    4.10 
   1   7  14   -2.60    3.30 
  -1   8  14   19.10    6.10 
   1   8 -14    8.30    6.70 
   1   8  14   20.90    5.50 
  -1   8 -14   18.60    7.10 
   1   9 -14   -2.80    5.60 
  -1   9  14   -2.80    4.00 
  -1   9 -14    2.10    4.40 
   1   9  14    1.50    3.90 
   1  10 -14   27.30    9.30 
  -1  10  14   25.20    7.40 
  -1  10 -14   17.30    7.50 
   1  10  14   32.80    7.00 
   1   0 -15    6.70    4.20 
  -1   0 -15   -2.80    3.10 
  -1  -1 -15   11.20    4.80 
   1   1 -15    4.00    3.70 
   1  -1 -15   -1.10    3.10 
  -1   1 -15    2.80    3.90 
  -1  -2 -15   41.40    7.90 
  -1   2  15   24.20    6.10 
   1   2 -15   39.00    8.90 
   1   2  15   39.70    7.70 
   1  -2 -15   49.10    9.00 
  -1   2 -15   41.20    8.70 
  -1   3  15    0.60    3.20 
   1   3 -15    6.70    4.80 
  -1  -3 -15    8.80    4.30 
   1  -3 -15    4.10    4.50 
   1   3  15    8.90    4.00 
  -1   3 -15    7.10    4.20 
  -1   4  15   -0.60    3.40 
   1   4 -15    2.90    3.00 
   1   4  15   -0.40    3.60 
  -1   4 -15   -3.70    2.20 
   1  -4 -15    2.10    3.70 
  -1   5  15    6.90    4.20 
   1   5 -15    9.00    4.30 
  -1   5 -15    7.20    4.30 
   1   5  15    1.60    3.70 
  -1   6  15    5.20    4.80 
   1   6 -15    9.60    4.90 
   1   6  15   10.50    4.60 
  -1   6 -15   12.70    4.90 
   1   7 -15   30.80    8.00 
  -1   7  15   15.80    6.10 
  -1   7 -15   19.00    6.80 
   1   7  15   32.70    6.90 
   1   8 -15   51.39   11.50 
  -1   8  15   64.29   10.20 
  -1   8 -15   47.80   10.80 
   1   8  15   81.89    9.30 
  -1   9  15  299.37   20.40 
   1   9 -15  353.16   26.40 
  -1   9 -15  272.87   34.90 
   1   9  15  264.97   16.70 
  -1   0 -16    5.60    4.30 
   1   0 -16    8.90    4.70 
   1   1 -16    9.00    5.10 
  -1  -1 -16    8.30    3.50 
  -1   1 -16    1.30    3.50 
   1  -1 -16    6.90    3.90 
   1   2 -16    1.10    4.10 
  -1  -2 -16    3.80    4.40 
  -1   2  16    4.10    3.80 
  -1   2 -16   10.70    5.00 
   1  -2 -16    4.60    3.70 
   1   2  16    1.30    3.90 
   1   3 -16   11.60    5.40 
  -1  -3 -16   13.40    5.90 
  -1   3  16   14.20    5.80 
   1   3  16   17.00    5.50 
   1  -3 -16   11.50    5.90 
  -1   4  16   26.30    6.40 
   1   4 -16   18.60    6.60 
  -1   4 -16   31.10    7.60 
   1  -4 -16   31.80    7.70 
   1   4  16   35.20    7.30 
   1   5 -16    6.40    5.40 
  -1   5  16   14.90    5.60 
   1   5  16    6.40    4.60 
  -1   5 -16   10.80    5.50 
   1   6 -16   36.70    9.10 
  -1   6  16   34.30    8.00 
  -1   6 -16   32.50    8.10 
   1   6  16   25.00    6.70 
  -1   7  16   12.30    5.60 
   1   7 -16   22.60    8.00 
   1   7  16   16.90    5.90 
  -1   7 -16   20.00    6.90 
  -1   8  16   18.70    7.30 
   1   8 -16    0.80    4.60 
   1   8  16   14.10    5.20 
  -1   8 -16    4.20    6.50 
   1   0 -17    8.60    4.90 
  -1   0 -17   -2.50    3.50 
   1   1 -17   39.20    8.40 
  -1  -1 -17   36.80    7.90 
  -1   1 -17   32.90    8.70 
   1  -1 -17   41.00    8.80 
  -1   2  17   -6.90    3.60 
   1   2 -17   -1.60    4.00 
  -1  -2 -17   -4.50    4.30 
   1  -2 -17    5.90    5.30 
  -1   2 -17    6.00    4.20 
   1   2  17   -2.30    3.50 
   1   3 -17    3.70    4.60 
  -1  -3 -17    1.50    4.20 
  -1   3 -17    0.40    3.80 
   1   3  17   -2.40    3.30 
   1  -3 -17   10.10    5.40 
  -1   4  17   38.90    8.90 
   1   4 -17   26.30    8.70 
   1   4  17   31.80    6.50 
  -1   4 -17   23.00    6.80 
  -1   5  17   32.80    8.10 
   1   5 -17   13.30    6.90 
  -1   5 -17   18.30    7.80 
   1   5  17    2.10    4.60 
   1   6 -17   16.50    7.30 
  -1   6  17   13.60    6.00 
   1   6  17    8.60    5.50 
  -1   6 -17   10.90    6.70 
  -1   0 -18   15.70    5.70 
   1   0 -18    9.60    5.20 
   1   1 -18    5.10    5.20 
  -1  -1 -18   18.80    5.70 
  -1   1 -18    4.40    5.00 
   1  -1 -18   -1.00    4.90 
  -1   2  18    3.40    5.00 
   1   2 -18   10.20    5.20 
  -1  -2 -18    4.60    5.40 
   1   2  18   11.50    5.20 
   1  -2 -18   17.90    7.80 
  -1   2 -18    6.60    5.00 
  -1  -3 -18   -0.70    4.20 
   1   3 -18   -2.10    5.10 
  -1   3  18   19.30    7.00 
  -1   3 -18   -5.70    3.70 
   1  -3 -18   -1.70    4.90 
   1   3  18    2.50    4.60 
  -1   4  18   -2.50    8.90 
   1   4 -18   -9.10    5.40 
   1   4  18   -8.60    4.50 
  -1   4 -18    6.60    6.10 
   2   0   0  496.95   11.70 
  -2   0   0  535.85   12.00 
  -2  -1   0    0.50    0.40 
   2   1   0    0.10    0.30 
  -2   1   0    1.30    0.80 
   2  -1   0   -0.50    0.40 
   2  -3   0   -0.30    0.80 
   2   3   0    0.50    0.90 
  -2   3   0   -0.90    0.80 
  -2  -3   0    0.80    1.40 
   2   4   0 2453.75   45.80 
  -2  -4   0 2495.05   47.10 
  -2   4   0 2469.05   49.60 
   2  -4   0 2428.46   49.90 
   2   5   0    2.30    1.60 
  -2  -5   0    1.10    2.30 
  -2   5   0    1.10    2.00 
   2  -5   0   -0.30    1.20 
   2  -6   0 3917.41   79.09 
  -2   6   0 4121.19   79.19 
   2   6   0 4041.10   74.09 
  -2  -6   0 3980.90   76.09 
  -2   7   0   -2.90    3.10 
  -2  -7   0   -5.30    3.00 
   2  -7   0    2.00    2.00 
  -2   8   0   70.89    9.40 
  -2  -8   0   89.49    8.90 
   2   8   0   86.79    8.10 
  -2   9   0    0.90    4.50 
   2   9   0    2.10    2.70 
  -2  10   0  679.73   29.60 
   2  10   0  713.03   27.40 
  -2  11   0   -2.30    3.90 
   2  11   0    0.20    2.20 
  -2  12   0  202.68   17.20 
   2  12   0  197.08   15.20 
  -2  13   0   -5.80    3.50 
   2  13   0   -0.10    3.20 
   2  14   0   -7.30    4.00 
  -2  14   0    7.80    5.30 
   2  15   0   -7.30    4.40 
  -2   0   1    0.30    0.60 
   2   0  -1    1.50    0.80 
   2   0   1    0.50    0.40 
  -2   0  -1    0.10    0.30 
  -2   2   1 1139.79   25.40 
  -2  -2  -1 1171.88   20.90 
   2   2  -1 1105.89   22.70 
  -2   2  -1 1154.18   24.40 
   2  -2  -1 1150.38   25.70 
  -2  -2   1 1131.69   22.70 
   2   2   1 1147.69   20.50 
   2  -3   1 2288.87   44.60 
  -2   3   1 2353.36   45.50 
   2   3  -1 2218.48   41.60 
  -2  -3  -1 2319.37   40.90 
  -2   3  -1 2311.67   44.50 
  -2  -3   1 2297.47   42.10 
   2  -3  -1 2269.07   45.30 
   2   3   1 2177.18   39.90 
   2  -4   1 5736.93  100.39 
  -2  -4  -1 5925.51   96.49 
  -2   4   1 5849.41  100.59 
   2   4  -1 5723.63   96.59 
  -2  -4   1 5697.93   97.59 
  -2   4  -1 5856.01  100.49 
   2  -4  -1 5796.12  101.19 
  -2   5   1 1384.46   34.70 
   2  -5   1 1321.57   34.00 
  -2  -5  -1 1328.67   30.90 
   2   5  -1 1330.07   30.90 
   2   5   1 1315.27   30.00 
  -2   5  -1 1327.97   34.00 
  -2  -5   1 1346.77   32.40 
   2  -5  -1 1329.17   34.50 
   2   6  -1 1359.56   33.20 
  -2  -6  -1 1348.57   33.60 
  -2   6   1 1394.36   36.50 
  -2   6  -1 1341.67   36.30 
  -2  -6   1 1362.06   35.10 
   2  -6  -1 1365.06   37.00 
   2   6   1 1354.86   32.60 
   2   7  -1  356.56   15.70 
  -2   7   1  306.37   20.80 
   2  -7   1  357.86   17.80 
  -2  -7  -1  339.37   15.70 
  -2   7  -1  353.46   17.90 
  -2  -7   1  335.87   16.60 
   2   7   1  369.26   15.70 
   2  -7  -1  365.16   18.20 
   2   8  -1    5.20    2.80 
  -2  -8  -1    1.90    2.80 
  -2   8   1   -1.30    3.60 
  -2  -8   1    6.10    4.10 
  -2   8  -1    3.60    4.70 
   2   8   1    4.80    4.00 
   2   9  -1  416.46   19.40 
  -2   9   1  406.26   21.60 
  -2   9  -1  406.46   21.40 
   2   9   1  425.26   19.40 
  -2  10   1   -3.40    4.30 
   2  10  -1    0.90    2.40 
  -2  10  -1    1.30    3.80 
   2  10   1    0.90    3.20 
  -2  11   1    4.00    5.80 
   2  11  -1    3.90    2.60 
  -2  11  -1    6.70    5.30 
   2  11   1    5.80    3.60 
  -2  12   1    6.20    5.00 
  -2  12  -1   -1.30    3.60 
   2  12   1   -0.20    2.90 
  -2  13   1   14.90    7.00 
   2  13  -1   29.10    6.90 
   2  13   1   19.60    6.30 
  -2  13  -1   25.40    7.40 
  -2  14   1   10.10    6.90 
   2  14  -1   -6.30    4.40 
  -2  14  -1   -1.90    4.70 
   2  14   1   -2.20    3.20 
  -2  15   1   -6.20    5.00 
   2  15  -1   12.80    6.30 
   2  15   1    6.30    4.80 
  -2  15  -1    8.90    6.60 
   2   1  -2 1429.96   28.50 
  -2   1   2 1451.35   30.70 
  -2   1   2 1434.96   29.70 
   2  -1   2 1467.65   27.00 
  -2   1  -2 1479.25   27.00 
   2  -1  -2 1465.15   30.60 
  -2  -1   2 1363.76   28.80 
  -2  -2  -2  372.86    8.30 
   2  -2   2  367.96   11.70 
  -2   2   2  378.76   12.90 
   2   2  -2  374.76   11.40 
  -2   2   2  359.46   13.10 
  -2   2  -2  362.36   11.80 
   2  -2  -2  347.77   12.40 
  -2  -2   2  359.16   11.00 
   2   2   2  365.46    8.00 
  -2  -3  -2 3991.10   64.39 
   2   3  -2 3815.52   67.59 
   2  -3   2 3914.01   69.59 
  -2   3   2 3988.30   71.19 
   2   3   2 3897.21   63.99 
  -2   3  -2 3885.51   69.39 
   2  -3  -2 3951.30   71.09 
  -2  -3   2 3814.02   67.49 
  -2  -4  -2 2748.63   49.90 
   2   4  -2 2742.93   52.09 
  -2   4   2 2768.82   55.09 
   2  -4   2 2924.91   56.09 
   2   4   2 2679.93   49.30 
   2  -4  -2 2757.12   55.69 
  -2  -4   2 2700.13   52.39 
  -2   4  -2 2743.93   54.59 
   2  -5   2 2443.16   52.19 
   2   5  -2 2396.36   49.00 
  -2  -5  -2 2409.76   47.60 
  -2   5   2 2441.46   51.89 
   2  -5  -2 2412.56   52.59 
  -2  -5   2 2399.56   50.19 
  -2   5  -2 2494.75   52.39 
   2   5   2 2429.66   47.00 
  -2   6   2 1977.10   46.60 
   2   6  -2 1968.40   43.90 
  -2  -6  -2 2034.50   43.70 
   2  -6   2 1991.00   47.40 
  -2  -6   2 2008.50   46.30 
   2   6   2 1991.80   42.40 
   2  -6  -2 1918.31   47.30 
  -2   6  -2 1960.30   46.70 
  -2   7   2  635.04   26.00 
   2  -7   2  640.04   24.70 
  -2  -7  -2  614.94   21.80 
   2   7  -2  554.14   31.30 
   2  -7  -2  622.04   24.40 
  -2  -7   2  617.24   23.80 
  -2   7  -2  643.44   24.30 
   2   7   2  634.54   21.30 
  -2   8   2    2.20    3.50 
  -2  -8  -2    2.00    2.30 
   2   8  -2   -2.40    1.70 
  -2   8  -2    0.10    3.70 
   2   8   2   -1.00    3.10 
   2   9  -2  753.12   27.30 
  -2   9   2  760.22   30.10 
  -2   9  -2  735.23   29.40 
   2   9   2  738.03   26.70 
   2  10  -2  218.68   15.00 
  -2  10   2  222.28   17.10 
  -2  10  -2  238.88   16.80 
   2  10   2  219.28   14.80 
  -2  11   2   65.89   11.40 
   2  11  -2   78.99    9.60 
  -2  11  -2   82.09   11.10 
   2  11   2   77.19    8.90 
  -2  12   2   37.40    9.30 
   2  12  -2   41.10    8.50 
  -2  12  -2   41.10    8.90 
   2  12   2   47.20    8.10 
  -2  13   2  -10.10    4.50 
   2  13  -2    4.70    4.30 
  -2  13  -2    7.80    5.00 
   2  13   2    6.60    4.10 
   2  14  -2    1.60    3.90 
  -2  14   2   -0.70    5.10 
  -2  14  -2   -2.00    4.10 
   2  14   2    7.10    4.00 
  -2  15   2   10.20    6.80 
   2  15  -2   -0.10    4.30 
  -2  15  -2    6.90    5.90 
   2  15   2    5.20    5.50 
  -2   0   3    0.20    0.90 
   2   0   3   -0.50    0.90 
  -2   0  -3    0.30    0.50 
   2   0  -3    0.10    1.00 
  -2   2   3 1025.60   26.00 
   2  -2   3 1008.50   23.30 
  -2  -2  -3 1023.70   18.40 
   2   2  -3  984.10   23.40 
  -2   2   3 1023.00   25.20 
   2  -2  -3  980.70   24.90 
  -2  -2   3 1009.50   23.20 
   2  -2  -3 1038.80   26.30 
   2   2   3 1047.00   18.10 
  -2   2  -3 1007.70   22.70 
   2   2   3 1035.70   18.80 
   2  -3   3   -0.80    1.60 
   2   3  -3    1.60    1.30 
  -2   3   3    0.30    1.20 
  -2  -3  -3    0.10    0.50 
  -2   3   3    0.30    1.00 
  -2   3  -3   -0.40    1.30 
  -2  -3   3    0.60    0.70 
   2  -3  -3    1.00    1.20 
   2   3   3   -0.40    1.00 
   2  -4   3   31.80    5.10 
  -2   4   3   42.00    4.80 
  -2  -4  -3   40.60    3.70 
   2   4  -3   43.20    4.60 
   2  -4  -3   41.80    4.90 
  -2  -4   3   42.50    4.50 
   2   4   3   45.90    4.20 
  -2   4  -3   49.70    5.50 
  -2   5   3  429.26   17.30 
   2   5  -3  427.06   15.90 
   2  -5   3  405.46   17.20 
  -2  -5  -3  433.16   14.70 
  -2  -5   3  411.86   16.50 
  -2   5  -3  420.66   17.00 
   2  -5  -3  429.86   17.90 
   2   5   3  431.36   14.40 
   2   6  -3  641.64   21.60 
  -2   6   3  652.33   23.20 
   2  -6   3  636.94   23.70 
  -2  -6  -3  631.34   20.40 
   2   6   3  626.74   19.90 
   2  -6  -3  618.64   23.40 
  -2  -6   3  643.34   22.80 
  -2   6  -3  654.83   23.20 
  -2   7   3   50.89    8.00 
  -2  -7  -3   56.89    6.20 
   2   7  -3   59.39    6.70 
   2  -7  -3   54.69    7.10 
  -2   7  -3   58.69    7.60 
   2   7   3   63.19    7.00 
  -2  -7   3   49.20    7.90 
  -2   8   3   14.30    5.60 
  -2  -8  -3   17.80    4.60 
   2   8  -3   27.30    5.40 
  -2   8  -3   28.50    6.20 
   2   8   3   22.50    5.60 
   2   9  -3   30.20    6.20 
  -2   9   3   40.20    8.10 
  -2  -9  -3   44.70    7.20 
   2   9   3   38.70    7.10 
  -2   9  -3   33.50    7.40 
   2  10  -3   14.40    4.60 
  -2  10   3   29.00    7.30 
  -2  10  -3   17.10    5.80 
   2  10   3   15.60    5.40 
  -2  11   3   47.00   10.20 
   2  11  -3   36.40    7.30 
   2  11   3   42.60    7.50 
  -2  12   3   72.09   12.40 
   2  12  -3   87.19   10.70 
  -2  12  -3   93.39   11.50 
   2  12   3   80.79   10.10 
   2  13  -3   10.50    4.90 
  -2  13   3   24.80    7.50 
  -2  13  -3   14.90    6.40 
   2  13   3    2.20    4.50 
   2  14  -3   35.40    9.50 
  -2  14   3   44.60   10.10 
  -2  14  -3   58.39   11.50 
   2  14   3   37.70    7.70 
   2  15  -3    3.70    4.70 
  -2  15   3  -11.00    4.70 
   2  15   3   -0.40    4.50 
  -2  15  -3    0.10    4.90 
  -2   1   4  136.49    7.80 
  -2  -1  -4  128.19    4.80 
   2   1  -4  136.09    7.60 
  -2   1  -4  128.89    5.80 
   2  -1  -4  128.19    8.00 
  -2  -1   4  128.99    6.90 
   2   1   4  128.19    4.10 
   2  -2   4 2798.12   51.49 
  -2   2   4 2715.03   54.79 
   2   2  -4 2852.41   53.19 
  -2   2   4 2745.53   54.39 
  -2  -2   4 2780.22   51.99 
   2   2   4 2794.62   45.90 
   2  -2  -4 2840.92   55.99 
  -2   2  -4 2821.22   50.49 
   2   2   4 2764.02   45.80 
  -2   3   4  642.24   21.20 
   2   3  -4  643.44   19.10 
  -2   3   4  644.24   20.40 
   2  -3   4  618.14   19.20 
  -2  -3  -4  636.94   15.20 
   2   3   4  647.04   15.70 
  -2  -3   4  637.44   18.80 
   2  -3  -4  618.74   20.00 
  -2   3  -4  662.73   18.60 
   2   3   4  649.14   14.80 
  -2  -4  -4  805.92   23.60 
   2  -4   4  792.92   24.20 
  -2   4   4  795.32   25.60 
   2   4  -4  823.62   23.30 
  -2   4   4  838.12   25.00 
  -2  -4   4  809.62   23.20 
  -2   4  -4  838.42   23.40 
   2   4   4  795.32   19.30 
   2  -4  -4  829.62   25.10 
  -2   5   4  893.11   27.30 
  -2  -5  -4  889.81   23.40 
   2  -5   4  889.01   27.70 
   2   5  -4  888.31   25.90 
  -2   5   4  866.01   28.50 
   2  -5  -4  885.71   27.70 
  -2  -5   4  885.51   29.30 
  -2   5  -4  908.71   26.40 
   2   5   4  899.51   22.60 
  -2   6   4   -0.60    1.80 
   2   6  -4    3.60    3.70 
   2  -6   4    3.30    2.70 
  -2  -6  -4    0.90    1.30 
   2   6   4    3.50    2.80 
   2  -6  -4    1.20    1.70 
  -2  -6   4   -0.10    2.20 
  -2  -7  -4  653.23   22.70 
   2   7  -4  658.33   23.80 
   2  -7  -4  663.63   26.20 
  -2   7  -4  690.33   25.10 
   2   7   4  705.13   22.70 
  -2  -8  -4  235.88   14.70 
  -2   8   4  230.58   14.90 
   2   8  -4  224.88   14.00 
   2   8   4  236.38   13.70 
  -2   8  -4  229.08   15.00 
  -2   9   4  470.25   23.10 
  -2  -9  -4  481.35   21.80 
   2   9  -4  520.45   22.70 
  -2   9  -4  428.86   21.80 
   2   9   4  473.65   20.80 
  -2  10   4  289.37   19.10 
   2  10  -4  306.17   18.30 
  -2  10  -4  284.57   18.50 
   2  10   4  320.27   17.50 
  -2  11   4  134.19   14.90 
   2  11   4  120.59   11.80 
  -2  11  -4  136.69   13.40 
   2  12  -4    2.20    3.30 
  -2  12   4    3.90    4.50 
  -2  12  -4   -2.90    2.50 
   2  12   4    0.40    3.30 
  -2  13   4    8.60    5.80 
   2  13  -4   10.40    5.40 
  -2  13  -4    3.60    4.00 
   2  14  -4   19.50    7.30 
  -2  14   4   32.90    8.90 
   2  14   4   37.30    8.00 
  -2  14  -4   25.70    8.20 
   2   0   5   -0.40    0.60 
   2   0  -5   -0.30    1.30 
  -2   0   5   -0.20    1.20 
  -2   0  -5   -0.10    0.80 
  -2  -1  -5  221.38    7.70 
  -2   1   5  218.08   10.50 
   2  -1   5  231.98    8.70 
   2   1  -5  248.28   11.40 
  -2  -1   5  220.68   10.00 
   2  -1  -5  227.78   11.40 
   2   1   5  231.18    6.90 
  -2   1  -5  239.48    8.70 
  -2   2   5  574.54   19.20 
  -2  -2  -5  571.64   14.10 
   2   2  -5  575.54   18.50 
   2  -2   5  576.44   17.00 
  -2   2   5  571.34   19.20 
  -2  -2   5  578.24   17.70 
  -2   2  -5  584.94   16.40 
   2   2   5  568.44   13.00 
   2  -2  -5  560.14   19.70 
   2   2   5  547.55   13.50 
  -2   3   5  114.69    8.70 
   2  -3   5  106.19    7.70 
  -2   3   5  122.89    8.50 
   2   3  -5  116.89    7.80 
  -2  -3   5  119.79    7.60 
   2   3   5  108.79    5.60 
   2  -3  -5  124.09    8.90 
  -2   3  -5  117.49    7.20 
   2   3   5   97.09    6.40 
  -2   4   5  106.39    8.30 
  -2  -4  -5  102.79    6.10 
   2   4  -5  107.19    7.90 
  -2   4   5  109.69    8.80 
   2  -4   5   88.99    8.10 
   2   4   5  102.79    5.90 
   2   4   5  110.49    6.60 
  -2   4  -5  118.19    8.00 
   2  -4  -5  100.09    8.10 
  -2  -4   5   95.49    7.50 
   2  -5   5  457.25   19.20 
  -2   5   5  446.76   18.80 
  -2   5   5  443.16   19.70 
   2   5  -5  477.75   18.70 
  -2  -5  -5  442.56   15.30 
  -2  -5   5  433.76   17.80 
   2  -5  -5  445.46   19.00 
   2   5   5  441.96   14.70 
  -2   5  -5  453.15   17.80 
  -2   6   5  455.75   19.60 
  -2  -6  -5  460.75   17.00 
   2  -6   5  436.06   20.20 
  -2   6   5  449.26   21.00 
   2   6  -5  474.45   19.30 
  -2  -6   5  456.05   19.80 
  -2   6  -5  454.05   18.90 
   2   6   5  464.85   16.50 
   2  -6  -5  426.76   20.90 
  -2   7   5   13.90    4.20 
  -2  -7  -5   14.00    3.60 
   2   7  -5   20.60    5.10 
  -2   7   5   18.90    5.30 
   2   7   5   15.50    4.20 
  -2   7  -5    8.30    3.80 
   2  -7  -5   20.70    5.00 
   2   8  -5  489.75   21.70 
  -2   8   5  455.05   21.70 
  -2   8  -5  481.75   22.00 
   2   8   5  509.05   20.30 
   2   9  -5   -2.10    2.10 
  -2  -9  -5    5.60    3.50 
  -2   9   5    5.60    4.30 
   2   9   5   -4.10    3.40 
  -2   9  -5    4.70    3.70 
  -2  10   5    1.20    3.80 
   2  10   5    1.90    3.40 
  -2  10  -5   -3.50    2.00 
  -2  11   5   23.00    7.60 
   2  11  -5   24.70    6.80 
  -2  11  -5   29.20    6.80 
   2  11   5   20.30    6.30 
   2  12  -5    3.30    3.40 
  -2  12   5   -3.10    4.00 
  -2  12  -5    7.30    4.40 
   2  12   5   -4.20    3.50 
  -2  13   5   43.70    9.70 
   2  13  -5   40.30    8.70 
   2  13   5   36.70    7.90 
  -2  13  -5   39.90    9.70 
  -2  14   5    1.80    6.50 
   2  14  -5   10.10    6.20 
   2  14   5    0.90    4.10 
  -2   0  -6  175.08    7.60 
   2   0   6  175.48    7.10 
  -2   0   6  176.48    9.50 
   2   0  -6  183.98   10.70 
   2  -1   6 1246.28   26.90 
   2   1  -6 1258.67   31.80 
  -2   1   6 1225.98   30.80 
  -2  -1  -6 1250.67   26.30 
  -2  -1   6 1200.48   29.50 
   2   1   6 1207.68   24.10 
  -2   1  -6 1239.78   27.00 
   2  -1  -6 1241.08   32.60 
  -2   2   6    5.40    2.50 
   2   2  -6    1.70    1.90 
  -2  -2  -6    2.30    1.40 
  -2   2   6   10.00    3.00 
   2  -2   6    2.20    2.40 
  -2   2  -6    3.90    1.90 
  -2  -2   6    4.30    2.00 
   2   2   6    2.80    1.30 
   2   2   6    1.80    1.00 
   2  -2  -6    1.20    1.70 
   2   3  -6  136.79    9.10 
  -2   3   6  141.49    9.90 
  -2   3   6  135.29    9.40 
   2  -3   6  145.29    9.20 
   2   3   6  142.39    6.80 
  -2  -3   6  151.98    9.10 
   2   3   6  133.89    6.60 
  -2   3  -6  142.29    8.40 
   2  -3  -6  139.29   10.30 
   2  -4   6    9.10    3.70 
  -2   4   6    9.00    3.30 
   2   4  -6    4.70    2.60 
  -2   4   6    7.10    2.90 
   2   4   6    5.80    1.90 
  -2   4  -6    4.20    2.40 
  -2  -4   6   13.40    3.30 
   2   4   6    7.00    2.00 
   2   5  -6   10.20    3.20 
  -2   5   6    8.10    3.20 
   2  -5   6   12.70    4.10 
  -2  -5  -6   13.60    2.60 
  -2   5   6   12.00    3.80 
   2   5   6    6.90    2.30 
  -2  -5   6    9.20    3.30 
   2  -5  -6    3.30    2.30 
  -2   5  -6   12.40    3.50 
   2   5   6    8.80    2.30 
  -2  -6  -6   58.69    6.00 
   2   6  -6   56.79    6.80 
  -2   6   6   43.70    7.00 
  -2   6   6   64.09    8.40 
   2   6   6   44.90    5.80 
   2   6   6   58.39    6.10 
   2  -6  -6   54.59    7.00 
  -2   6  -6   59.29    6.80 
   2   7  -6    1.80    2.40 
  -2  -7  -6    4.90    2.80 
  -2   7   6    2.50    3.40 
  -2   7   6    1.10    2.90 
   2   7   6    4.00    3.20 
   2  -7  -6    5.10    2.90 
  -2   7  -6   -1.50    2.30 
   2   8  -6  310.27   17.60 
  -2   8   6  311.37   18.00 
  -2  -8  -6  307.07   17.00 
   2   8   6  319.57   15.80 
  -2   8  -6  331.17   18.10 
   2   9  -6  118.29   11.50 
  -2   9   6  131.99   12.30 
  -2  -9  -6  145.09   11.50 
  -2   9  -6  129.59   11.90 
   2   9   6  128.79   11.30 
  -2  10   6  193.18   15.80 
   2  10  -6  201.08   16.50 
   2  10   6  202.28   14.30 
  -2  10  -6  197.68   24.00 
  -2  11   6   -1.10    3.50 
   2  11  -6    0.00    3.10 
  -2  11  -6   12.20    4.30 
   2  11   6   -2.90    3.60 
  -2  12   6    8.90    5.70 
   2  12  -6   19.30    6.50 
  -2  12  -6   27.50    7.40 
   2  12   6   16.70    6.10 
  -2  13   6    2.60    6.00 
   2  13  -6   -0.40    4.20 
  -2  13  -6   -3.50    3.80 
   2  13   6   10.20    4.60 
   2  14  -6   -4.90    4.20 
  -2  14   6   -0.50    6.10 
  -2  14  -6    9.40    5.30 
   2  14   6    2.40    4.20 
  -2   0   7    1.20    1.70 
  -2   0  -7    3.20    1.60 
   2   0   7    1.90    1.30 
   2   0  -7   -0.20    2.00 
  -2  -1  -7 1473.85   31.60 
   2  -1   7 1417.46   31.30 
  -2   1   7 1437.56   35.30 
   2   1  -7 1495.25   37.50 
  -2  -1   7 1451.45   34.70 
  -2   1  -7 1465.35   32.10 
   2   1   7 1472.95   29.10 
   2  -1  -7 1464.15   38.00 
   2  -2   7 1936.01   40.90 
  -2   2   7 1909.11   44.30 
   2   2  -7 2032.00   46.10 
  -2  -2  -7 1961.30   39.40 
   2  -2  -7 1906.71   46.70 
  -2   2  -7 1923.11   40.60 
   2   2   7 1900.41   36.10 
  -2  -2   7 1896.41   42.70 
   2  -3   7  886.61   25.50 
  -2   3   7  889.41   27.70 
   2   3  -7  868.81   27.00 
  -2   3   7  876.41   27.60 
   2  -3  -7  882.91   28.80 
  -2  -3   7  863.21   25.60 
  -2   3  -7  863.71   24.50 
   2   3   7  867.71   20.80 
   2   3   7  824.92   21.20 
  -2   4   7  547.35   21.80 
   2  -4   7  531.35   20.40 
  -2   4   7  533.55   21.30 
   2   4  -7  554.94   22.40 
  -2   4  -7  548.35   19.50 
   2   4   7  534.05   16.50 
  -2  -4   7  543.55   20.40 
   2   4   7  559.94   16.60 
   2   5  -7  138.19   10.50 
   2  -5   7  115.19   10.30 
  -2   5   7   87.19   13.10 
  -2   5   7  124.19   10.20 
   2   5   7  112.09    7.80 
  -2   5  -7  126.69    9.70 
   2   5   7  117.29    7.40 
  -2   6   7   -1.90    2.20 
  -2  -6  -7    0.60    1.70 
   2   6  -7    0.00    2.40 
  -2   6   7    2.10    2.30 
  -2   6  -7   -0.20    1.90 
   2   6   7    4.20    2.30 
   2  -6  -7   -1.00    1.90 
   2   6   7   -2.60    1.90 
  -2  -7  -7   44.10    6.00 
  -2   7   7   28.30    6.30 
   2   7  -7   38.30    6.90 
  -2   7  -7   26.00    5.90 
   2   7   7   33.00    6.00 
   2   7   7   30.30    5.50 
   2  -7  -7   30.80    6.40 
  -2  -8  -7  428.06   20.30 
  -2   8   7  445.46   21.70 
   2   8  -7  435.96   21.70 
   2   8   7  437.36   18.80 
  -2   8  -7  421.26   21.00 
  -2  -9  -7  486.85   21.90 
  -2   9   7  498.75   24.10 
   2   9  -7  470.55   23.60 
  -2   9  -7  467.55   23.40 
   2   9   7  491.25   22.90 
   2   9   7  473.75   22.10 
   2  10  -7  245.38   17.80 
  -2  10   7  235.08   17.50 
  -2  10  -7  255.47   17.80 
   2  10   7  246.78   15.70 
  -2  11   7    7.10    5.20 
   2  11  -7   -2.10    3.00 
  -2  11  -7    2.10    3.50 
   2  11   7    4.90    4.20 
   2  12  -7   49.00    9.80 
  -2  12   7   55.39   10.40 
  -2  12  -7   42.90    9.50 
   2  12   7   37.00    7.70 
   2  13  -7    3.90    5.10 
  -2  13   7   27.30    8.10 
   2  13   7   15.40    6.00 
  -2  13  -7   14.80    6.70 
   2  14  -7   -7.80    3.30 
  -2  14   7   -4.40    7.10 
   2  14   7    6.10    3.90 
  -2  14  -7   -1.30    5.30 
  -2   0  -8 1749.12   37.90 
   2   0   8 1737.93   35.80 
  -2   0   8 1768.62   40.80 
   2   0  -8 1739.13   44.10 
  -2   1   8  219.08   11.80 
  -2  -1  -8  209.18   10.30 
   2   1  -8  208.08   12.70 
   2  -1   8  217.08   10.10 
   2  -1  -8  207.98   13.10 
   2   1   8  216.78    8.90 
  -2  -1   8  207.28   14.10 
  -2   1  -8  231.68   10.90 
  -2  -2  -8   81.09    6.30 
   2   2  -8   80.79    8.00 
   2  -2   8   77.99    6.50 
  -2   2   8   68.39    7.00 
  -2   2  -8   73.39    6.40 
   2  -2  -8   76.59    8.40 
   2   2   8   78.09    5.10 
  -2  -2   8   78.69    7.20 
   2   3  -8  780.22   28.10 
   2  -3   8  776.72   26.00 
  -2   3   8  755.02   25.90 
  -2  -3  -8  781.92   22.10 
  -2   3   8  772.72   26.80 
  -2   3  -8  782.52   23.80 
  -2  -3   8  831.92   26.10 
   2   3   8  764.52   21.10 
   2   3   8  762.82   19.60 
   2  -3  -8  749.82   27.60 
   2  -4   8  489.25   20.10 
  -2   4   8  501.45   21.40 
   2   4  -8  529.25   21.50 
   2   4   8  501.55   16.40 
   2   4   8  506.85   16.00 
  -2   4  -8  435.06   23.60 
  -2   5   8  101.49    9.60 
   2   5  -8   88.99    9.10 
  -2   5   8  102.99    9.50 
  -2   5  -8   97.99    8.80 
   2   5   8   89.49    6.80 
   2   5   8   99.89    7.20 
  -2   6   8  580.34   24.40 
  -2   6   8  559.94   25.20 
   2   6  -8  558.74   23.80 
  -2   6  -8  552.74   22.70 
   2   6   8  555.84   18.90 
   2   6   8  572.94   20.40 
  -2   7   8   66.09    9.80 
   2   7  -8   67.69    8.70 
   2   7   8   70.89    7.60 
  -2   7  -8   69.09    8.50 
   2   7   8   73.69    7.30 
   2   8  -8   10.90    4.20 
  -2  -8  -8    5.60    2.90 
  -2   8   8    3.50    3.20 
   2   8   8   -5.70    2.80 
  -2   8  -8    2.90    3.00 
   2   8   8   -5.50    2.90 
   2   9  -8   43.70   13.30 
  -2   9   8   59.29    9.50 
  -2  -9  -8   45.40    7.20 
   2   9   8   40.90    7.30 
  -2   9  -8   47.50    8.40 
   2   9   8   49.99    8.20 
   2  10  -8    6.00    4.10 
  -2  10   8    1.60    3.40 
   2  10   8    5.30    4.00 
  -2  10  -8   -5.90    2.80 
   2  11  -8   46.20    9.20 
  -2  11   8   43.60    8.80 
   2  11   8   45.30    8.40 
  -2  11  -8   47.10    9.40 
  -2  12   8    0.70    5.00 
   2  12  -8   -5.80    3.90 
   2  12   8   -2.50    3.60 
  -2  12  -8   -0.40    4.20 
   2  13  -8   56.19   18.80 
  -2  13   8   64.99   12.20 
   2  13   8   47.30    8.50 
  -2  13  -8   92.39   23.00 
   2   0   9    1.80    1.40 
  -2   0   9   -2.10    1.30 
  -2   0  -9    3.80    2.00 
   2   0  -9   -1.80    1.60 
   2   1  -9   12.90    4.30 
  -2  -1  -9   14.80    3.60 
  -2   1   9   18.80    4.30 
   2  -1   9   16.00    3.40 
  -2   1  -9   15.50    3.70 
  -2  -1   9   16.30    4.00 
   2   1   9   17.60    3.00 
   2  -1  -9   14.10    4.40 
   2   2  -9  120.89   10.20 
   2  -2   9  116.39    8.50 
  -2  -2  -9  122.29    8.50 
  -2   2   9  124.29    9.50 
  -2  -2   9  136.29    9.60 
  -2   2  -9  115.79    8.50 
   2  -2  -9  119.69   10.70 
   2   2   9  109.19    6.50 
   2  -3   9   91.99    8.80 
   2   3  -9   85.89    8.80 
  -2  -3  -9   73.99    6.70 
  -2   3   9   67.49    8.00 
  -2   3   9   81.69    8.00 
  -2   3  -9   68.09    7.00 
   2  -3  -9   62.29    9.30 
   2   3   9   97.99    6.10 
   2   3   9   80.39    6.60 
   2   4  -9  179.78   12.80 
  -2   4   9  195.98   13.40 
  -2   4   9  162.98   12.20 
   2  -4   9  174.78   12.60 
   2  -4  -9  200.28   14.20 
   2   4   9  186.08   10.00 
   2   4   9  191.08    9.40 
  -2   4  -9  177.78   11.60 
   2   5  -9  480.25   21.90 
  -2   5   9  453.75   26.80 
  -2   5   9  465.95   21.60 
  -2   5  -9  457.35   20.10 
   2   5   9  454.05   16.60 
   2   5   9  450.25   16.70 
  -2   6   9  175.38   13.50 
   2   6  -9  192.88   14.10 
  -2   6  -9  172.78   12.70 
   2   6   9  180.88   10.90 
   2   6   9  169.98   10.20 
   2   7  -9   -1.30    2.30 
  -2   7   9    0.00    2.50 
   2   7   9   -1.50    2.40 
  -2   7  -9    0.70    2.40 
   2   7   9    5.60    3.10 
  -2   8   9  577.54   26.20 
   2   8  -9  568.64   26.70 
  -2   8  -9  588.24   26.20 
   2   8   9  552.34   21.40 
   2   8   9  553.34   23.30 
   2   9  -9   44.30    9.00 
  -2   9   9   53.39    9.30 
  -2   9  -9   54.49    9.40 
   2   9   9   54.39    8.50 
   2   9   9   44.60    7.60 
  -2  10   9   57.39   10.10 
   2  10  -9   60.59   10.30 
   2  10   9   70.19   10.00 
  -2  10  -9   66.19   10.70 
   2  11  -9    0.90    4.00 
  -2  11   9    4.60    5.30 
  -2  11  -9    3.50    4.60 
   2  11   9    5.50    4.50 
   2  12  -9   -5.40    3.40 
  -2  12   9    9.20    5.10 
  -2  12  -9    5.40    4.60 
   2  12   9    7.20    4.30 
   2  13  -9    4.70    4.40 
  -2  13   9   -4.60    5.50 
   2  13   9    7.70    4.70 
  -2  13  -9    4.70    5.80 
  -2   0  10  401.66   17.70 
  -2   0 -10  424.06   17.30 
   2   0 -10  412.76   20.40 
   2   0  10  401.36   15.00 
  -2  -1 -10   88.89    7.60 
   2  -1  10   84.79    6.90 
  -2   1  10   91.19    8.20 
   2   1 -10   75.79    8.90 
  -2   1 -10   88.89    7.90 
   2   1  10   89.99    6.40 
  -2  -1  10   85.69    8.20 
  -2  -2 -10  106.59    8.50 
   2  -2  10  104.79    8.60 
   2   2 -10  112.89   10.90 
  -2   2  10  116.89    9.40 
   2   2  10  114.99    7.10 
  -2   2 -10  105.59    8.50 
  -2  -3 -10  313.47   14.50 
   2  -3  10  292.67   15.50 
   2   3 -10  327.57   18.10 
  -2   3  10  311.47   16.40 
   2  -3 -10  268.97   21.60 
  -2   3 -10  301.17   15.10 
   2   3  10  296.77   13.60 
   2   3  10  309.77   12.00 
  -2   4  10    7.20    3.30 
  -2   4  10    3.20    3.00 
   2   4 -10   -1.50    2.00 
   2  -4 -10    8.50    3.30 
   2   4  10    1.70    2.00 
   2   4  10    5.60    2.00 
  -2   4 -10    4.20    2.70 
  -2   5  10   73.39    8.80 
   2   5 -10   66.09    8.10 
  -2   5 -10   55.29    7.50 
   2   5  10   67.99    6.50 
   2   5  10   69.39    6.40 
   2   6 -10   60.59    8.20 
  -2   6  10   48.70    8.30 
   2   6  10   52.69    6.30 
   2   6  10   50.29    5.90 
  -2   6 -10   50.29    8.50 
   2   7 -10  350.36   20.50 
  -2   7  10  355.06   20.10 
   2   7  10  335.57   15.50 
  -2   7 -10  334.97   19.10 
   2   7  10  321.47   16.00 
   2   8 -10  229.88   17.10 
  -2   8  10  222.68   16.20 
   2   8  10  213.68   13.20 
  -2   8 -10  196.08   15.70 
   2   8  10  225.38   14.20 
   2   9 -10   -2.00    3.10 
  -2   9  10    5.00    3.90 
   2   9  10   -3.80    3.30 
   2   9  10    1.20    4.10 
  -2   9 -10   -3.00    2.80 
   2  10 -10   37.70    8.70 
  -2  10  10   34.60    7.80 
   2  10  10   36.90    7.30 
  -2  10 -10   38.10    8.40 
   2  11 -10   24.80    7.60 
  -2  11 -10   37.00    9.30 
   2  11  10   36.80    8.10 
  -2  12  10   10.70    5.50 
  -2  12 -10    5.20    6.30 
   2  12  10   -2.80    4.10 
  -2   0 -11   -1.40    1.60 
   2   0  11   -0.50    1.70 
   2   0 -11   -0.50    2.60 
   2  -1  11    9.50    3.20 
  -2  -1 -11   16.50    4.00 
   2   1 -11    8.50    4.00 
   2  -1 -11   10.30    4.30 
   2   1  11   12.00    3.00 
  -2   1 -11   12.20    3.90 
   2   2 -11   43.60    7.80 
   2  -2  11   46.40    6.10 
  -2  -2 -11   50.89    6.20 
  -2   2 -11   46.90    6.20 
   2  -2 -11   38.60    7.60 
   2   2  11   43.80    4.80 
  -2  -3 -11  381.56   17.20 
  -2   3  11  430.56   21.60 
   2   3 -11  431.06   21.90 
   2   3  11  386.36   14.40 
   2  -3 -11  399.06   21.80 
   2   3  11  395.86   16.90 
  -2   3 -11  387.76   18.60 
   2   4 -11  356.06   20.10 
  -2   4  11  346.77   19.60 
   2   4  11  354.56   14.10 
  -2   4 -11  356.56   18.20 
   2  -4 -11  347.07   20.80 
   2   4  11  351.76   15.60 
  -2   5  11  119.59   11.70 
   2   5 -11  131.49   12.20 
  -2   5 -11  133.79   11.70 
   2   5  11  127.79    8.40 
   2   5  11  120.29    8.90 
  -2   6  11    6.90    4.00 
   2   6  11   13.50    3.80 
   2   6  11   12.20    3.70 
  -2   6 -11   14.70    5.00 
  -2   7  11  138.69   13.20 
   2   7 -11  130.89   24.20 
  -2   7 -11  135.69   12.50 
   2   7  11  156.28   11.30 
   2   7  11  141.49   10.10 
   2   8 -11   16.90    5.70 
  -2   8  11   31.00    7.60 
  -2   8 -11   22.10    6.40 
   2   8  11   34.40    6.50 
   2   8  11   20.40    4.70 
   2   9 -11  335.67   22.30 
  -2   9  11  344.37   21.20 
  -2   9 -11  357.46   22.20 
   2   9  11  381.76   18.60 
   2   9  11  367.76   20.30 
   2  10 -11    2.60    4.50 
  -2  10  11   -2.30    3.00 
   2  10  11   -4.60    4.20 
  -2  10 -11    0.60    3.90 
  -2  11  11   -4.60    4.30 
   2  11 -11   -0.20    3.90 
   2  11  11   -1.40    4.50 
  -2  11 -11   -0.10    4.80 
   2  12 -11   31.40    9.70 
  -2  12  11   18.80    6.90 
   2  12  11   36.10    7.90 
  -2  12 -11   31.70    8.80 
  -2   0 -12    5.20    3.00 
   2   0  12    5.00    2.70 
   2   0 -12    3.90    3.30 
   2   1 -12   13.40    4.80 
  -2  -1 -12   23.40    5.00 
   2  -1  12    9.80    3.50 
  -2   1 -12    9.70    3.70 
   2  -1 -12   14.70    4.90 
   2   1  12    7.30    3.80 
  -2  -2 -12  621.14   24.10 
   2   2 -12  667.53   29.00 
  -2   2 -12  640.14   25.20 
   2   2  12  653.63   20.50 
   2  -2 -12  632.14   29.20 
   2   3 -12   42.40    8.40 
  -2  -3 -12   39.60    6.60 
  -2   3  12   60.79    9.70 
  -2   3 -12   57.79    7.80 
   2  -3 -12   46.30    8.70 
   2   3  12   64.79    7.10 
   2   3  12   49.99    5.50 
  -2   4  12   16.90    5.50 
   2   4 -12   14.30    5.00 
  -2   4 -12   18.20    5.30 
   2   4  12   14.50    3.60 
   2   4  12   16.80    4.10 
   2  -4 -12   14.80    5.50 
  -2   5  12    7.50    3.90 
   2   5 -12   -1.80    2.70 
  -2   5 -12    4.50    3.90 
   2   5  12    9.60    3.50 
   2   5  12    7.10    2.80 
   2   6 -12   50.39   11.80 
  -2   6  12   76.29   10.00 
  -2   6 -12   65.69   10.20 
   2   6  12   59.39    7.00 
   2   6  12   49.10    6.20 
   2   7 -12   60.99   11.10 
  -2   7  12   65.29   10.40 
   2   7  12   52.59    6.90 
  -2   7 -12   66.49   13.10 
   2   7  12   68.39    7.90 
  -2   8  12   -2.60    3.10 
   2   8 -12    3.90    4.00 
  -2   8 -12    2.90    3.60 
   2   8  12   -2.40    3.10 
   2   8  12   -3.20    3.70 
   2   9 -12    7.80    4.90 
  -2   9  12    8.90    4.80 
  -2   9 -12    9.20    4.70 
   2   9  12    5.60    4.00 
   2  10 -12    8.20    5.00 
  -2  10  12    2.50    4.00 
  -2  10 -12   -1.70    4.10 
   2  10  12    6.50    4.60 
   2  11 -12    4.30    5.70 
  -2  11  12    4.70    4.90 
  -2  11 -12    2.10    8.30 
   2  11  12   -5.10    4.50 
   2   0 -13    3.00    3.50 
  -2   0 -13    2.90    2.90 
   2   0  13    3.40    2.70 
  -2  -1 -13  118.69   10.80 
   2   1 -13   95.59   11.30 
   2   1  13  120.49    8.70 
  -2   1 -13  108.29   10.20 
   2  -1 -13  105.99   12.70 
   2   2 -13   12.90    5.00 
  -2  -2 -13   21.60    5.00 
   2  -2 -13   17.80    5.70 
  -2   2 -13    3.70    3.30 
   2   2  13   14.40    3.60 
  -2  -3 -13    3.60    3.10 
   2   3 -13   11.00    4.90 
  -2   3  13    4.30    4.20 
   2  -3 -13   10.40    4.70 
   2   3  13    2.50    2.70 
  -2   3 -13   11.10    4.80 
   2   4 -13   15.30    5.70 
  -2   4  13   25.20    6.90 
   2   4  13   30.10    5.80 
   2  -4 -13   30.10    7.50 
  -2   4 -13   33.50    6.00 
   2   4  13   27.60    4.80 
  -2   5  13   19.50    6.00 
   2   5 -13   15.70   10.30 
   2   5  13   16.40    4.30 
  -2   5 -13    9.80    4.80 
   2   5  13   17.40    4.60 
  -2   6  13   72.89    9.80 
   2   6 -13   66.99   11.10 
   2   6  13   71.89    8.50 
   2   6  13   65.29    7.60 
  -2   6 -13   63.99   10.10 
   2   7 -13   17.10    6.10 
  -2   7  13   13.20    5.30 
   2   7  13   22.20    4.90 
   2   7  13   13.70    4.00 
  -2   7 -13    6.90    4.60 
   2   8 -13   47.90   10.40 
  -2   8  13   57.99   10.00 
   2   8  13   65.59    8.30 
  -2   8 -13   58.19   10.80 
   2   9 -13    1.70    5.00 
  -2   9 -13   -1.80    4.60 
   2   9  13   -0.60    3.70 
  -2  10  13   11.50    4.80 
   2  10 -13    2.50    5.20 
  -2  10 -13   -6.40    4.40 
   2  10  13    9.50    5.00 
   2   0 -14  148.49   14.40 
  -2   0 -14  142.49   12.60 
  -2  -1 -14   72.99    8.80 
   2   1 -14   81.29   12.60 
   2   1  14   69.59    7.90 
  -2   1 -14   66.39    8.90 
   2  -1 -14   67.69   11.40 
   2   2 -14  119.49   13.50 
  -2  -2 -14  108.19   11.20 
  -2   2 -14  107.39   11.40 
   2  -2 -14  134.09   13.90 
   2   2  14  115.59    9.00 
  -2   3  14   -3.30    3.20 
  -2  -3 -14    2.90    3.20 
   2   3 -14    8.00    4.60 
   2  -3 -14    5.80    4.40 
   2   3  14    2.20    3.20 
   2   3  14    5.50    3.00 
  -2   3 -14    7.60    3.80 
  -2   4  14   -1.20    2.90 
   2   4 -14   -0.80    3.30 
   2  -4 -14   -1.10    2.50 
  -2   4 -14   -5.70    2.30 
   2   4  14    4.20    2.80 
   2   4  14   -4.50    2.40 
  -2   5  14   28.10    7.30 
   2   5 -14   18.60    6.10 
   2   5  14   26.10    5.60 
   2   5  14   22.50    4.60 
  -2   5 -14   22.70    5.60 
   2   6 -14   34.80    8.60 
  -2   6  14   35.80    8.00 
   2   6  14   37.70    6.20 
  -2   6 -14   39.70    8.20 
   2   6  14   25.20    5.20 
  -2   7  14   -1.60    3.90 
   2   7 -14   14.30    5.90 
   2   7  14    9.90    4.20 
  -2   7 -14   -3.10    2.80 
   2   7  14    0.60    3.50 
   2   8 -14    3.60    5.70 
  -2   8  14   18.40    5.70 
   2   8  14   -5.50    3.40 
  -2   8 -14   -0.10    4.00 
  -2   9  14   46.00   11.10 
   2   9 -14   44.60   10.50 
   2   9  14   48.00    7.60 
  -2   9 -14   42.60    9.50 
   2  10 -14   -1.70    4.60 
  -2  10  14   -3.00    4.10 
   2  10  14   -3.80    4.50 
  -2  10 -14   -0.90    4.60 
   2   0 -15   -2.20    3.00 
  -2   0 -15    6.60    3.70 
   2   1 -15    1.30    3.60 
  -2  -1 -15    6.90    3.70 
   2  -1 -15    6.20    4.20 
  -2   1 -15    1.60    3.20 
   2   2 -15   92.79   12.60 
  -2  -2 -15   85.59    9.90 
  -2   2  15   91.69   11.50 
   2   2  15   77.99    9.60 
  -2   2 -15   85.09   10.60 
   2  -2 -15   70.19   11.90 
   2   3 -15   29.00    7.90 
  -2  -3 -15   31.10    6.50 
  -2   3  15   31.30    8.30 
  -2   3 -15   19.90    6.10 
   2   3  15   29.30    6.40 
   2   3  15   19.60    4.70 
   2  -3 -15   29.60    7.60 
   2   4 -15    0.10    3.50 
  -2   4  15    2.30    3.20 
   2  -4 -15    2.60    3.70 
   2   4  15    4.00    3.00 
  -2   4 -15    1.90    3.60 
  -2   5  15   61.19   10.40 
   2   5 -15   67.89   11.80 
   2   5  15   78.19    7.90 
  -2   5 -15   99.69   11.70 
  -2   6  15   -0.30    4.00 
   2   6 -15   -4.10    3.90 
  -2   6 -15    9.00    3.90 
   2   7 -15    6.80    6.40 
  -2   7  15   -2.80    4.50 
  -2   7 -15    4.10    5.10 
   2   7  15    5.30    4.10 
  -2   8  15    2.30    4.40 
   2   8 -15    8.20    6.10 
   2   8  15    3.60    3.70 
  -2   8 -15    9.00    6.60 
   2   9 -15   -1.70    5.60 
  -2   9  15    0.80    4.60 
  -2   9 -15  -14.30    5.90 
   2   9  15    1.30    7.60 
   2   0 -16   74.29   12.80 
  -2   0 -16   80.99   10.30 
  -2  -1 -16   10.50    4.40 
   2   1 -16   21.60    7.20 
  -2   1 -16    3.90    4.70 
   2  -1 -16    0.90    4.30 
  -2  -2 -16   13.30    4.90 
  -2   2  16   25.30    6.30 
   2   2 -16   19.20    6.80 
   2  -2 -16   33.50    7.70 
  -2   2 -16   22.50    6.00 
   2   2  16   29.40    6.40 
  -2  -3 -16   20.30    5.40 
  -2   3  16   20.90    6.70 
   2   3 -16   34.20    8.60 
  -2   3 -16   11.70    5.90 
   2  -3 -16   16.30    6.50 
   2   3  16   23.30    5.70 
   2   4 -16    0.90    5.50 
  -2   4  16    6.90    4.20 
   2   4  16   13.30    4.60 
   2  -4 -16    4.00    3.70 
  -2   4 -16    4.10    5.00 
   2   5 -16   20.40    6.80 
  -2   5  16   35.80    8.60 
   2   5  16   15.10    5.10 
  -2   5 -16   31.80    7.90 
   2   6 -16   15.00    7.30 
  -2   6  16    9.80    5.40 
   2   6  16    5.20    4.50 
  -2   6 -16    6.10    4.50 
   2   7 -16   -1.00    5.40 
  -2   7 -16   -2.30    4.80 
   2   7  16   -6.40    3.30 
  -2   0 -17    4.50    4.60 
   2   0 -17   -1.40    4.30 
   2   1 -17   61.29   10.70 
  -2  -1 -17   36.90    8.50 
  -2   1 -17   50.79    9.50 
   2  -1 -17   62.69   12.30 
  -2   2  17    2.10    4.50 
   2   2 -17    8.50    4.30 
  -2  -2 -17   14.30    5.10 
   2  -2 -17    1.10    4.40 
  -2   2 -17    4.70    4.70 
   2   2  17    5.50    4.00 
  -2  -3 -17   21.90    6.10 
   2   3 -17   17.00    7.00 
   2   3  17    8.00    6.10 
   2  -3 -17   18.70    6.40 
   2   4 -17    4.10    5.00 
   2   4  17    7.40    4.90 
   2  -4 -17   -1.60    5.40 
  -2   4 -17   -1.40    2.90 
   2   5 -17   11.80    6.00 
  -2   5  17   20.30    6.40 
   2   5  17    3.80    4.40 
  -2   5 -17   -2.20    4.00 
   2   6 -17    6.60    6.10 
  -2   6  17    4.60    4.90 
  -2   6 -17    2.00    4.50 
   2   6  17    0.50    4.80 
   2   0 -18   11.50    5.80 
  -2   0 -18   17.80    7.00 
   2   1 -18   -2.50    5.30 
  -2  -1 -18   -5.50    4.30 
   2  -1 -18    9.20    5.30 
  -2   1 -18    2.20    6.40 
   2   2 -18   60.69   12.30 
  -2  -2 -18   67.79   10.80 
  -2   2  18   76.29   13.10 
   2  -2 -18   76.99   12.50 
   2   2  18   54.39    9.50 
  -2   2 -18   86.49   11.70 
  -2  -3 -18   50.69    8.20 
  -2   3  18   47.60   11.10 
   2   3 -18   41.40   10.00 
   2  -3 -18   56.89   11.00 
  -2   3 -18   33.60    8.90 
   2   3  18   49.80    8.70 
   2   4 -18   55.39   10.80 
  -2   4  18   48.20   10.20 
  -2   4 -18   36.50    9.00 
   2   4  18   42.30    8.80 
   3   0   0    0.30    0.60 
  -3   0   0   -0.30    0.50 
  -3   0   0   -0.50    0.40 
  -3  -1   0 2435.66   42.00 
  -3   1   0 2493.65   45.90 
  -3   1   0 2508.25   45.10 
   3  -1   0 2494.65   45.10 
   3   1   0 2409.26   42.60 
  -3  -3   0 1228.48   24.90 
   3   3   0 1179.18   24.60 
  -3   3   0 1204.68   28.80 
   3  -3   0 1228.08   29.40 
   3   4   0   -0.20    0.80 
  -3  -4   0   -0.60    1.00 
  -3   4   0    1.50    1.40 
   3  -4   0    2.60    1.80 
   3   5   0 1772.02   37.30 
  -3  -5   0 1847.62   39.30 
   3  -5   0 1820.72   43.40 
  -3   5   0 1767.32   42.10 
   3  -6   0    1.50    1.90 
   3   6   0    2.20    1.60 
  -3   6   0    0.90    2.40 
  -3  -6   0    2.40    2.50 
  -3   7   0   64.59    8.40 
   3   7   0   81.49    6.90 
  -3  -7   0   78.79   10.10 
   3  -7   0   76.39    8.30 
  -3  -8   0   -1.00    2.70 
   3   8   0   -1.10    1.80 
  -3   8   0   -1.30    4.00 
   3   9   0  309.47   16.00 
  -3   9   0  331.07   20.10 
  -3  10   0    0.20    4.50 
   3  10   0    1.80    2.70 
  -3  11   0  320.47   21.40 
   3  11   0  320.77   18.40 
  -3  12   0   -3.70    4.20 
   3  12   0    4.20    3.30 
  -3  13   0  133.49   15.30 
   3  13   0  141.09   13.30 
  -3  14   0   -2.60    5.10 
   3  14   0    2.00    4.00 
   3  15   0    1.30    4.50 
  -3  15   0    0.10    4.70 
  -3   0   1    1.20    0.70 
  -3   0  -1    0.30    0.50 
   3   0  -1    1.10    1.00 
  -3   0  -1    0.40    0.40 
   3   0   1    0.10    0.40 
   3   1  -1 3299.07   56.49 
  -3   1   1 3341.97   58.29 
  -3  -1  -1 3241.98   52.09 
  -3   1   1 3281.57   61.69 
   3  -1   1 3388.26   56.39 
  -3  -1   1 3328.77   55.79 
   3  -1  -1 3400.96   59.49 
   3   1   1 3307.37   52.89 
  -3   1  -1 2756.32   60.09 
   3  -1  -1 3274.37   59.29 
  -3   3   1    1.20    1.10 
   3   3  -1    1.10    1.00 
  -3  -3  -1    0.20    1.00 
   3  -3   1    2.40    1.30 
  -3  -3   1   -0.20    0.90 
   3   3   1    0.70    0.70 
  -3   3  -1    1.40    1.20 
   3  -3  -1    0.90    0.90 
   3  -4   1  513.55   18.20 
  -3   4   1  541.35   18.90 
   3   4  -1  523.15   15.80 
  -3  -4  -1  533.25   15.30 
   3  -4  -1  529.15   19.00 
   3   4   1  532.85   14.30 
  -3   4  -1  533.55   18.30 
  -3  -4   1  529.75   15.90 
  -3   5   1   19.00    4.10 
   3   5  -1   15.80    3.20 
  -3  -5  -1   25.30    4.20 
   3  -5   1   16.50    3.90 
  -3  -5   1   20.60    4.30 
   3  -5  -1   17.80    4.20 
  -3   5  -1   19.50    4.30 
   3   5   1   27.00    3.20 
  -3   6   1  473.85   19.60 
  -3  -6  -1  450.55   16.80 
   3  -6   1  437.56   19.20 
   3   6  -1  457.75   16.80 
  -3  -6   1  450.25   17.80 
   3   6   1  439.66   15.50 
  -3   6  -1  454.25   19.50 
   3  -6  -1  452.95   19.70 
  -3   7   1   20.40    5.30 
   3   7  -1   14.40    3.60 
   3  -7   1   17.90    4.60 
  -3  -7  -1   14.90    4.30 
  -3  -7   1   24.70    5.40 
  -3   7  -1   16.10    5.20 
   3   7   1   21.40    4.10 
   3  -7  -1   16.10    4.50 
   3   8  -1 1577.94   40.50 
  -3   8   1 1595.04   45.20 
  -3  -8  -1 1607.64   41.80 
  -3  -8   1 1583.24   45.50 
   3   8   1 1621.84   40.00 
  -3   8  -1 1598.14   45.40 
  -3   9   1   30.50    7.90 
   3   9  -1   26.10    5.40 
  -3   9  -1   24.50    7.20 
   3   9   1   28.70    5.90 
  -3  10   1   20.10    7.30 
   3  10  -1   18.00    4.90 
   3  10   1   26.30    6.00 
  -3  10  -1   17.00    7.10 
  -3  11   1   67.69   11.60 
   3  11  -1   50.19    8.60 
  -3  11  -1   48.60   10.00 
   3  11   1   69.29    8.60 
  -3  12   1   13.20    6.50 
   3  12  -1    2.00    4.10 
  -3  12  -1    0.00    4.40 
   3  12   1   10.30    4.40 
  -3  13   1    7.30    6.00 
   3  13  -1    8.20    4.50 
   3  13   1    9.40    4.70 
  -3  13  -1    5.30    4.40 
  -3  14   1   83.19   14.10 
   3  14  -1   94.49   11.50 
   3  14   1   96.09   11.60 
  -3  14  -1   85.99   14.40 
   3  15  -1   -3.60    4.50 
  -3  15   1   -1.90    5.70 
  -3  15  -1    0.60    5.10 
   3  15   1    0.30    5.10 
  -3   0   2  511.05   15.10 
   3   0  -2  516.55   15.80 
   3   0   2  505.75   11.30 
  -3   0  -2  500.95   11.00 
  -3  -1  -2 2022.70   32.10 
   3   1  -2 2091.19   39.90 
   3  -1   2 2018.40   37.20 
  -3  -1  -2 2091.09   32.40 
  -3   1   2 2046.80   41.80 
  -3   1   2 2016.60   40.90 
   3  -1  -2 2074.09   42.10 
  -3  -1   2 2021.80   38.80 
  -3   2   2 1119.19   27.50 
  -3   2   2 1141.49   28.70 
  -3  -2  -2 1142.69   19.70 
   3   2  -2 1126.69   25.40 
   3  -2   2 1117.59   25.40 
   3   2   2 1136.19   19.40 
  -3  -2   2 1165.98   25.00 
  -3   2  -2 1153.38   25.40 
   3  -2  -2 1137.09   27.80 
  -3  -3  -2  280.27    8.40 
   3  -3   2  275.07   11.50 
   3   3  -2  286.97   10.90 
  -3   3   2  280.97   12.40 
   3   3   2  271.27    7.60 
   3  -3  -2  274.57   12.40 
  -3  -3   2  271.07   10.30 
  -3   3  -2  268.37   11.50 
   3   4  -2 1431.26   32.30 
  -3  -4  -2 1454.25   29.50 
   3  -4   2 1426.86   34.80 
  -3   4   2 1495.35   36.30 
  -3   4  -2 1456.65   34.90 
   3  -4  -2 1482.95   36.50 
   3   4   2 1466.85   28.60 
  -3  -4   2 1458.25   32.50 
   3  -5   2   20.20    4.30 
  -3   5   2   20.00    4.40 
  -3  -5  -2   24.60    3.80 
   3   5  -2   27.30    4.40 
  -3  -5   2   19.30    3.90 
   3   5   2   25.80    3.20 
   3  -5  -2   17.00    3.90 
  -3   5  -2   20.40    4.80 
  -3  -6  -2   84.59    6.90 
   3   6  -2  106.09    7.90 
  -3   6   2   98.89    8.70 
   3  -6   2  100.19    9.10 
  -3  -6   2  102.49    8.60 
  -3   6  -2  104.89    9.60 
   3  -6  -2  102.19    8.90 
   3   6   2   98.79    6.80 
  -3   7   2   65.09    7.80 
  -3  -7  -2   67.09    6.70 
   3  -7  -2   63.09    7.80 
  -3   7  -2   57.19    8.60 
   3   7   2   64.79    6.10 
  -3  -7   2   63.29    7.90 
  -3  -8  -2  792.32   26.70 
  -3   8   2  797.62   29.80 
   3   8  -2  789.12   26.90 
   3   8   2  800.82   25.20 
  -3   8  -2  854.31   30.90 
  -3  -9  -2   29.70    5.80 
   3   9  -2   30.40    6.30 
  -3   9   2   32.40    7.40 
  -3   9  -2   21.30    7.00 
   3   9   2   29.30    5.60 
  -3  10   2  216.28   17.00 
   3  10  -2  239.58   15.40 
  -3  10  -2  224.28   17.10 
   3  10   2  230.28   14.30 
   3  11  -2  178.48   14.20 
  -3  11   2  166.68   16.00 
   3  11   2  174.98   13.30 
  -3  12   2   30.90    9.00 
   3  12  -2   20.50    7.10 
   3  12   2   28.40    6.60 
  -3  12  -2   49.80   10.10 
   3  13  -2   -0.90    3.00 
  -3  13   2    2.20    5.40 
  -3  13  -2   -4.60    3.80 
   3  13   2    1.60    3.00 
   3  14  -2    3.20    4.20 
  -3  14   2    5.10    6.30 
   3  14   2    7.20    4.20 
  -3  14  -2   17.80    7.00 
  -3  15   2    8.00    8.40 
   3  15  -2   -1.70    4.60 
   3  15   2    0.40    5.10 
  -3  15  -2    2.30    4.40 
   3   0  -3   -0.40    1.00 
  -3   0  -3   -0.20    1.00 
   3   0   3    1.00    0.60 
  -3   0   3    1.10    1.00 
   3   1  -3 2794.02   52.49 
  -3   1   3 2734.13   53.59 
   3  -1   3 2783.52   48.00 
  -3   1  -3 2790.02   47.80 
   3  -1  -3 2690.33   54.09 
  -3  -1   3 2716.73   50.99 
  -3   2   3  364.66   14.80 
  -3   2   3  364.46   14.30 
   3   2  -3  372.36   13.20 
   3  -2   3  383.06   12.60 
  -3  -2   3  383.36   12.80 
  -3   2  -3  373.76   12.50 
   3  -2  -3  379.16   15.20 
  -3   3   3  257.17   12.40 
  -3  -3  -3  256.17    7.40 
   3   3  -3  250.27   10.90 
  -3   3   3  248.28   12.60 
   3  -3   3  263.37   11.40 
  -3   3  -3  253.37   11.30 
   3  -3  -3  247.98   12.20 
   3   3   3  263.57    6.90 
  -3  -3   3  250.37   10.80 
   3   4  -3  953.70   25.20 
   3  -4   3  960.20   26.70 
  -3   4   3  997.80   28.10 
  -3   4   3  945.91   29.10 
  -3  -4  -3  938.11   21.00 
  -3  -4   3  987.00   25.30 
   3  -4  -3  929.31   27.80 
  -3   4  -3  957.80   26.60 
   3   4   3  926.51   20.20 
   3  -5   3   10.60    3.40 
  -3   5   3   10.20    3.30 
  -3  -5  -3    9.30    2.30 
   3   5  -3   11.70    3.20 
   3  -5  -3    8.00    2.80 
  -3   5  -3   10.10    4.00 
  -3  -5   3    6.70    2.70 
   3   6  -3    1.40    2.00 
  -3  -6  -3    1.50    1.80 
  -3   6   3    4.00    2.70 
   3  -6   3    5.60    2.90 
  -3   6  -3   -1.90    2.80 
   3  -6  -3    0.80    1.90 
   3   6   3    0.60    2.00 
  -3  -6   3    1.60    2.50 
   3   7  -3  282.27   14.50 
  -3   7   3  304.77   16.50 
  -3  -7  -3  251.27   13.00 
  -3   7  -3  283.17   16.20 
   3  -7  -3  283.07   16.70 
   3   7   3  283.27   12.90 
  -3  -7   3  286.87   16.10 
   3   8  -3    3.40    2.80 
  -3   8   3    6.70    4.00 
  -3   8  -3   11.70    4.90 
   3   8   3    2.70    2.80 
   3   9  -3   55.49    7.40 
  -3  -9  -3   40.50    7.00 
  -3   9   3   44.70    8.70 
   3   9   3   55.19    7.20 
  -3   9  -3   35.70    8.20 
   3  10  -3  252.57   16.40 
  -3  10   3  284.97   19.30 
  -3  10  -3  265.57   18.60 
   3  10   3  280.47   15.50 
  -3  11   3  306.97   21.10 
   3  11  -3  303.47   18.90 
  -3  11  -3  351.16   21.90 
   3  11   3  310.17   17.40 
  -3  12   3    7.30    5.70 
   3  12  -3    2.10    2.80 
  -3  12  -3    7.00    4.30 
   3  12   3   -3.20    2.00 
   3  13  -3   26.90    7.20 
  -3  13   3   24.30    8.20 
  -3  13  -3   32.80    8.80 
   3  14  -3   -3.10    3.60 
  -3  14   3    1.80    6.00 
  -3  14  -3    9.10    5.30 
   3  14   3   10.10    4.40 
  -3   0  -4  727.53   14.90 
  -3   0   4  750.52   21.20 
   3   0  -4  771.92   22.70 
   3   0   4  741.93   15.70 
  -3   1   4 3034.90   59.19 
  -3  -1  -4 3021.10   47.40 
   3   1  -4 3038.10   58.49 
   3   1   4 3046.50   47.20 
  -3  -1   4 3013.20   56.79 
  -3   1  -4 3024.00   51.89 
   3  -1  -4 3081.99   60.69 
  -3   2   4 3364.66   65.89 
   3   2  -4 3260.77   62.79 
   3  -2   4 3316.17   60.39 
  -3   2   4 3407.66   65.39 
  -3  -2   4 3352.06   61.69 
  -3   2  -4 3351.86   59.59 
   3  -2  -4 3398.06   66.79 
  -3   3   4    1.80    1.90 
  -3   3   4    0.20    1.40 
  -3  -3  -4    1.60    0.70 
   3   3  -4    0.00    1.00 
   3  -3   4    0.90    1.70 
   3  -3  -4    0.40    1.30 
  -3  -3   4    2.00    1.30 
   3   3   4    0.40    0.60 
  -3   3  -4   -1.60    1.30 
   3   3   4    0.10    0.90 
  -3  -4  -4   50.59    3.80 
   3  -4   4   42.10    6.00 
  -3   4   4   54.29    6.40 
  -3   4   4   53.39    6.00 
   3   4  -4   50.49    5.50 
   3   4   4   49.40    4.10 
   3  -4  -4   48.30    6.00 
  -3  -4   4   55.49    5.60 
  -3   4  -4   51.99    5.80 
   3   5  -4    6.90    2.70 
  -3   5   4    3.80    2.70 
  -3  -5  -4    5.60    1.90 
  -3   5   4    5.60    2.90 
  -3   5  -4    6.50    3.40 
   3   5   4    5.90    2.30 
  -3  -5   4    4.50    2.20 
   3  -5  -4    8.50    3.30 
  -3   6   4 1308.57   37.80 
   3   6  -4 1306.37   35.90 
  -3  -6  -4 1322.77   31.90 
   3  -6   4 1353.96   38.00 
  -3  -6   4 1304.67   35.80 
   3  -6  -4 1366.56   39.40 
   3   6   4 1353.86   30.70 
  -3   6  -4 1375.86   37.20 
  -3  -7  -4  285.57   13.70 
  -3   7   4  281.57   16.40 
   3   7  -4  268.77   14.60 
  -3   7  -4  281.07   16.20 
   3  -7  -4  265.97   16.30 
   3   7   4  275.27   12.80 
  -3   8   4    5.80    3.50 
  -3  -8  -4   15.20    4.40 
   3   8  -4    1.60    3.20 
  -3   8  -4    9.10    4.80 
   3   8   4   10.60    3.90 
  -3  -9  -4    0.30    2.40 
   3   9  -4    5.90    3.40 
  -3   9   4    0.10    3.80 
  -3   9  -4   -1.60    3.00 
   3  10  -4  225.98   15.80 
  -3  10   4  228.18   17.20 
  -3  10  -4  221.38   16.70 
   3  10   4  229.08   14.20 
  -3  11   4   85.19   13.00 
   3  11   4   72.19    8.90 
  -3  11  -4   54.29    9.90 
  -3  12   4   -3.70    4.20 
   3  12  -4    6.60    4.30 
   3  12   4    5.30    3.30 
  -3  12  -4    3.40    4.40 
   3  13  -4    6.30    4.20 
  -3  13   4   10.20    7.10 
   3  13   4    4.00    3.50 
  -3  13  -4   -1.80    3.30 
   3  14  -4   -0.20    4.30 
  -3  14   4   -1.40    6.20 
   3  14   4   -0.60    3.70 
  -3  14  -4    1.60    4.30 
  -3   0   5    2.00    1.60 
   3   0   5    0.60    1.10 
  -3   1   5  576.14   19.50 
   3  -1   5  565.74   15.60 
   3   1  -5  587.44   19.70 
  -3  -1  -5  566.24   12.40 
   3   1   5  572.54   11.60 
   3  -1  -5  580.94   20.60 
  -3   1  -5  576.24   14.80 
  -3  -1   5  556.14   18.10 
   3   2  -5 3581.94   69.89 
   3  -2   5 3682.93   66.59 
  -3   2   5 3775.22   72.39 
  -3   2   5 3706.63   72.29 
   3   2   5 3660.43   58.09 
  -3   2  -5 3719.43   65.09 
   3   2   5 3704.33   57.29 
  -3  -2   5 3668.93   68.39 
   3  -2  -5 3758.82   73.79 
  -3   3   5   -0.90    1.40 
   3  -3   5    2.10    2.30 
  -3   3   5    3.80    2.10 
   3   3  -5    2.70    1.60 
   3   3   5    3.10    1.00 
  -3  -3   5    0.60    1.50 
  -3   3  -5    3.40    2.00 
   3  -3  -5    5.30    2.50 
   3   3   5    2.40    0.90 
  -3  -4  -5  142.99    6.40 
   3   4  -5  149.88    9.70 
   3  -4   5  130.49    9.70 
  -3   4   5  134.79   10.40 
  -3   4   5  140.49   10.20 
   3   4   5  143.59    6.80 
   3  -4  -5  134.39   10.00 
  -3   4  -5  131.39    8.80 
  -3  -4   5  136.49   11.00 
  -3   5   5  194.58   12.50 
   3   5  -5  197.38   12.00 
  -3  -5  -5  194.28    9.00 
  -3   5   5  191.28   16.60 
   3  -5   5  209.98   12.80 
  -3   5  -5  191.88   11.50 
  -3  -5   5  203.68   11.90 
   3  -5  -5  175.18   12.90 
   3   5   5  211.58    9.00 
  -3   6   5  106.09    9.70 
   3  -6   5  112.19   10.10 
  -3  -6  -5  114.79    7.60 
   3   6  -5  132.09    9.90 
  -3   6   5  115.49   10.70 
   3   6   5  113.09    7.60 
   3  -6  -5  122.19   10.80 
  -3   6  -5   96.59    9.00 
  -3   7   5  280.17   16.60 
   3   7  -5  284.67   15.50 
  -3  -7  -5  292.87   13.90 
   3   7   5  286.57   13.00 
  -3   7  -5  292.17   16.30 
  -3  -8  -5  375.96   17.30 
   3   8  -5  374.66   19.10 
  -3   8   5  410.56   20.90 
  -3   8  -5  382.06   19.90 
   3   8   5  396.56   16.70 
  -3   9   5   77.29   10.30 
  -3  -9  -5   87.59    9.10 
   3   9  -5   95.99    9.70 
  -3   9  -5   92.49   10.40 
   3   9   5  105.39    9.40 
   3  10  -5  439.36   22.70 
  -3  10   5  422.26   24.00 
   3  10   5  433.86   19.70 
  -3  10  -5  439.96   23.30 
  -3  11   5  118.49   13.30 
   3  11  -5  131.99   12.80 
   3  11   5  111.39   10.50 
  -3  11  -5   97.79   11.80 
   3  12  -5    4.00    3.30 
  -3  12   5   17.20    6.30 
  -3  12  -5   15.00    5.90 
   3  12   5    9.60    4.20 
  -3  13   5   24.20    8.50 
   3  13  -5   20.50    6.70 
   3  13   5   13.20    5.40 
  -3  13  -5   20.30    6.90 
  -3  14   5   21.50    8.00 
   3  14  -5    4.00    4.70 
  -3  14  -5   15.50    7.10 
   3  14   5    7.50    5.00 
  -3   0   6 2107.69   45.10 
  -3   0  -6 2073.19   37.40 
   3   0  -6 2116.39   47.70 
   3   0   6 1869.91   41.20 
  -3  -1  -6 1998.50   35.80 
   3   1  -6 1969.40   45.40 
  -3   1   6 1969.00   44.50 
   3  -1   6 1974.80   38.60 
   3  -1  -6 1959.80   46.70 
  -3   1  -6 1971.10   37.80 
   3   1   6 1932.11   34.00 
  -3  -1   6 1955.60   42.90 
  -3   2   6  162.98   10.60 
  -3  -2  -6  151.08    6.00 
   3   2  -6  159.38   10.40 
   3  -2   6  146.69    8.70 
  -3   2   6  162.18   10.60 
  -3   2  -6  172.48    8.40 
   3   2   6  156.98    5.00 
   3   2   6  149.88    5.70 
   3  -2  -6  161.48   11.20 
  -3  -2   6  152.68    9.30 
  -3   3   6 1080.89   31.60 
   3   3  -6 1068.19   30.30 
  -3   3   6 1036.10   31.40 
   3  -3   6 1066.49   28.70 
  -3  -3   6  965.90   33.30 
   3   3   6 1067.59   21.00 
   3   3   6 1078.09   20.70 
  -3   3  -6 1091.49   27.20 
   3  -3  -6 1073.69   32.80 
  -3   4   6   -2.20    1.90 
   3   4  -6    2.70    1.80 
  -3   4   6    0.60    2.20 
   3  -4   6    7.50    3.40 
   3   4   6    1.10    0.90 
   3   4   6    0.40    1.10 
  -3  -4   6    3.20    2.00 
  -3   4  -6    0.10    1.60 
  -3  -5  -6  387.66   13.30 
   3  -5   6  411.36   18.70 
  -3   5   6  417.16   19.30 
  -3   5   6  401.66   20.00 
   3   5  -6  411.46   18.10 
   3   5   6  392.76   12.70 
  -3  -5   6  393.06   17.30 
   3  -5  -6  394.66   19.00 
   3   5   6  372.46   13.50 
  -3   5  -6  354.96   17.60 
   3   6  -6   20.90    4.90 
  -3   6   6   23.30    5.80 
  -3   6   6   13.20    4.80 
  -3  -6  -6   22.30    3.90 
   3   6   6   27.30    4.40 
   3  -6  -6   21.60    5.00 
   3   6   6   23.40    4.00 
  -3   6  -6   18.60    4.50 
  -3   7   6  207.28   14.60 
  -3  -7  -6  235.48   12.40 
   3   7  -6  213.08   14.00 
   3   7   6  227.88   11.80 
  -3   7  -6  234.78   14.50 
  -3  -8  -6  312.97   15.50 
   3   8  -6  319.97   17.90 
  -3   8   6  308.87   18.70 
   3   8   6  310.77   14.90 
  -3   8  -6  286.27   17.30 
  -3  -9  -6  123.79   10.40 
  -3   9   6  129.89   12.50 
   3   9  -6  107.59   11.20 
   3   9   6  109.99    9.70 
  -3   9  -6  114.29   11.60 
  -3  10   6   15.70    5.50 
   3  10  -6   16.80    6.80 
   3  10   6   15.20    5.40 
  -3  10  -6   21.20    6.10 
  -3  11   6    9.10    5.10 
   3  11  -6    2.40    4.00 
  -3  11  -6    8.10    4.20 
   3  11   6   -0.40    3.80 
  -3  12   6    8.80    5.40 
   3  12  -6    5.40    3.90 
   3  12   6    2.50    3.20 
  -3  12  -6   12.10    5.40 
  -3  13   6   68.09   13.00 
   3  13  -6   51.59   10.30 
  -3  13  -6   63.39   11.10 
   3  13   6   81.59    9.60 
   3  14  -6   30.20    8.30 
  -3  14   6   42.30   10.90 
  -3  14  -6   38.00    9.90 
   3  14   6   43.90    8.50 
  -3   0   7    0.90    2.00 
  -3   0  -7    0.60    1.10 
   3   0   7    3.10    1.50 
   3   0  -7   -0.80    1.60 
   3  -1   7   62.59    5.40 
  -3   1   7   62.19    6.50 
  -3  -1  -7   60.39    4.40 
  -3   1  -7   58.09    4.90 
  -3  -1   7   60.39    6.20 
   3  -1  -7   60.99    7.30 
   3   2  -7  193.38   12.00 
  -3   2   7  165.08   11.50 
  -3   2   7  180.78   11.50 
  -3  -2  -7  168.18   11.10 
   3  -2   7  172.68    9.70 
  -3  -2   7  173.18   10.50 
   3   2   7  174.88    6.10 
   3   2   7  162.98   10.50 
   3  -2  -7  187.68   12.70 
  -3   2  -7  178.38    9.10 
  -3   3   7  413.76   18.80 
  -3   3   7  420.76   19.00 
   3   3  -7  414.66   18.20 
   3  -3   7  405.16   16.90 
   3   3   7  381.16   13.50 
  -3  -3   7  436.06   17.70 
   3  -3  -7  424.66   20.10 
   3   3   7  416.76   10.90 
  -3   3  -7  404.66   15.50 
  -3   4   7  595.74   23.70 
  -3   4   7  616.24   24.30 
   3  -4   7  575.54   22.00 
   3   4  -7  605.24   23.00 
  -3  -4   7  588.54   21.80 
   3   4   7  604.64   15.50 
   3   4   7  571.24   17.90 
  -3   4  -7  639.24   21.20 
   3   5  -7    0.60    2.10 
  -3   5   7   -2.20    2.70 
   3  -5   7    4.20    3.80 
  -3   5   7    3.50    2.50 
   3   5   7   -1.00    1.20 
   3   5   7    1.90    1.50 
  -3   5  -7    1.00    2.20 
  -3  -6  -7 1910.41   41.00 
   3   6  -7 1891.71   48.70 
  -3   6   7 1875.61   52.19 
  -3   6   7 1889.71   50.09 
   3   6   7 1812.02   39.00 
  -3   6  -7 1909.81   47.10 
   3   6   7 1898.61   41.80 
  -3  -7  -7    0.30    2.30 
   3   7  -7    3.70    2.70 
  -3   7   7    2.80    2.90 
   3   7   7    6.10    2.90 
  -3   7  -7    0.30    1.90 
   3   7   7   -1.70    2.70 
  -3   8   7   91.69   10.40 
   3   8  -7   78.59    9.50 
  -3  -8  -7   93.09    8.20 
  -3   8  -7   79.79    9.40 
   3   8   7   77.19    8.40 
   3   8   7   73.89    8.10 
   3   9  -7  518.55   25.30 
  -3   9   7  500.65   25.30 
  -3  -9  -7  551.84   22.50 
  -3   9  -7  521.45   24.90 
   3   9   7  525.45   20.60 
   3   9   7  513.85   22.80 
  -3 -10  -7   52.39   12.00 
   3  10  -7   52.59    9.60 
  -3  10   7   50.69    9.30 
   3  10   7   52.09    8.00 
  -3  10  -7   48.60    8.90 
   3  11  -7   37.50    8.10 
  -3  11   7   43.50   10.10 
   3  11   7   32.60    6.90 
  -3  11  -7   49.80    9.40 
   3  12  -7   13.20    5.40 
  -3  12   7    6.60    5.90 
   3  12   7    1.10    4.10 
  -3  12  -7   -0.80    4.20 
  -3  13   7   39.20   10.60 
   3  13  -7   51.39   10.30 
  -3  13  -7   52.69   11.30 
   3  13   7   39.50    7.50 
   3  14  -7    6.70    5.10 
  -3  14   7    3.70    7.70 
  -3  14  -7    0.30    4.70 
   3  14   7   -1.80    3.60 
   3   0   8 9759.42  157.08 
  -3   0  -8 9999.00  159.18 
  -3   0   8 9874.61  166.58 
   3   0  -8 9972.30  172.18 
   3  -1   8  475.75   15.80 
   3   1  -8  463.15   20.50 
  -3  -1  -8  489.55   15.30 
  -3   1   8  414.66   22.80 
   3   1   8  471.65   13.20 
  -3   1  -8  469.25   15.70 
  -3  -1   8  504.95   19.00 
   3  -1  -8  469.65   21.30 
   3  -2   8 2823.32   56.69 
  -3   2   8 2845.52   63.09 
  -3  -2  -8 2885.81   53.09 
  -3   2  -8 2873.01   55.89 
  -3  -2   8 2839.82   59.69 
   3   2   8 2827.92   49.20 
   3  -2  -8 2837.22   65.39 
   3   3  -8   29.10    5.80 
  -3   3   8   22.20    5.10 
   3  -3   8   26.80    5.10 
  -3   3   8   26.10    5.50 
  -3  -3   8   23.10    4.90 
   3  -3  -8   23.60    5.70 
  -3   3  -8   23.60    4.60 
   3   3   8   23.60    3.10 
  -3   4   8  141.39   11.80 
  -3   4   8  148.19   12.10 
   3  -4   8  131.39   10.80 
   3   4  -8  120.39   10.40 
   3   4   8  130.59    6.40 
   3   4   8  126.99    6.70 
  -3   4  -8  128.19   10.00 
   3   5  -8  188.48   13.30 
  -3   5   8  193.68   13.90 
  -3   5   8  163.78   13.30 
   3   5   8  190.18    9.00 
  -3   5  -8  177.08   11.50 
   3   5   8  176.48    8.50 
  -3   6   8  530.55   24.00 
   3   6  -8  529.05   23.40 
   3   6   8  501.75   17.50 
  -3   6  -8  516.45   21.90 
   3   6   8  508.65   16.60 
   3   7  -8    3.00    3.40 
  -3   7   8    4.10    3.50 
  -3   7  -8    4.40    3.10 
   3   7   8    6.60    2.70 
   3   7   8    3.30    3.10 
   3   8  -8   76.59    9.70 
  -3   8   8   61.19   10.00 
  -3  -8  -8   66.09    7.10 
   3   8   8   72.49    7.80 
   3   8   8   63.59    7.40 
  -3   8  -8   77.09    9.30 
   3   9  -8   13.70    6.70 
  -3  -9  -8   21.40    5.00 
  -3   9   8   27.90    6.60 
  -3   9  -8   14.50    5.70 
   3   9   8   25.90    5.70 
   3   9   8   16.60    5.30 
  -3 -10  -8  147.69   12.70 
  -3  10   8  165.18   14.80 
   3  10  -8  164.88   15.20 
  -3  10  -8  168.18   14.80 
   3  10   8  164.08   12.30 
   3  11  -8    9.80    5.30 
  -3  11   8   13.50   10.00 
   3  11   8    7.00    4.40 
  -3  11  -8   14.60    5.70 
  -3  12   8   88.99   13.70 
   3  12  -8   98.29   12.80 
   3  12   8   91.29   10.10 
  -3  12  -8   82.79   13.40 
  -3  13   8    9.90    6.10 
   3  13   8   10.50    3.80 
  -3  13  -8   -0.40    5.10 
  -3   0   9   -3.60    1.80 
   3   0   9   -1.60    1.10 
  -3  -1  -9   57.39    5.50 
   3   1  -9   52.39    8.40 
   3  -1   9   49.99    5.40 
  -3   1   9   53.99    6.60 
   3  -1  -9   52.79    8.70 
  -3  -1   9   52.79    6.50 
  -3   1  -9   47.80    5.40 
   3   1   9   53.49    4.30 
  -3   2   9    4.00    2.80 
   3   2  -9    0.30    2.40 
   3  -2   9    2.40    3.00 
  -3  -2  -9    3.30    2.00 
   3  -2  -9   -0.50    3.20 
  -3   2  -9    0.40    1.90 
   3   2   9    1.20    1.20 
   3  -3   9  290.67   14.70 
   3   3  -9  259.97   16.00 
  -3   3   9  297.97   16.20 
  -3   3   9  294.37   25.10 
   3   3   9  263.17    9.40 
   3   3   9  262.27   10.80 
   3  -3  -9  266.47   19.00 
  -3   3  -9  271.77   13.60 
  -3   4   9  131.09   11.60 
   3  -4   9  149.49   11.50 
   3   4  -9  143.59   11.90 
  -3   4   9  119.99   10.50 
  -3   4  -9  148.69   10.40 
   3  -4  -9  124.29   12.00 
   3   4   9  134.19    6.80 
   3   4   9  139.39    7.60 
  -3   5   9  189.68   14.50 
   3   5  -9  199.38   14.10 
   3   5   9  185.68    9.10 
   3   5   9  193.68    9.00 
  -3   5  -9  180.38   12.20 
   3   6  -9   45.80    8.10 
  -3   6   9   61.79    9.50 
   3   6   9   65.09    5.80 
  -3   6  -9   43.90    7.40 
   3   6   9   60.39    5.60 
   3   7  -9  111.09   11.60 
  -3   7   9  130.09   12.40 
  -3   7  -9  114.29   10.90 
   3   7   9  117.09    8.50 
   3   7   9  120.69    9.00 
   3   8  -9  190.48   15.40 
  -3   8   9  176.88   14.90 
   3   8   9  179.88   12.00 
   3   8   9  178.48   11.50 
  -3   8  -9  185.38   14.50 
   3   9  -9   87.69   11.10 
  -3   9   9   93.29   10.90 
   3   9   9   82.79    9.00 
  -3   9  -9   78.09   10.40 
   3   9   9   96.19    9.60 
  -3  10   9    4.40    3.60 
  -3 -10  -9    3.00    3.60 
   3  10   9   -8.40    4.90 
   3  10   9   -1.60    3.30 
  -3  10  -9    2.50    3.80 
   3  11  -9    0.30    4.50 
  -3  11   9    1.30    3.50 
   3  11   9   -3.50    3.50 
  -3  11  -9    0.50    3.60 
   3  12  -9   12.30    6.20 
  -3  12   9    4.80    6.10 
   3  12   9   18.00    5.20 
  -3  12  -9   13.70    6.90 
  -3  13   9   -1.50    5.20 
   3  13  -9    7.90    5.10 
   3  13   9    2.90    3.50 
  -3  13  -9    1.50    4.60 
   3   0 -10   22.50    5.80 
  -3   0 -10   15.60    3.60 
  -3  -1 -10    3.20    2.30 
   3  -1  10    6.10    2.70 
  -3   1  10   -6.40    2.60 
   3   1 -10   -1.10    2.70 
  -3   1 -10    1.80    2.20 
   3   1  10    1.10    1.40 
   3  -1 -10    8.10    3.40 
   3   2 -10    2.20    3.60 
   3  -2  10    9.20    3.70 
  -3  -2 -10    5.10    2.40 
  -3   2  10    4.90    3.10 
  -3   2 -10    6.50    2.80 
   3   2  10    4.20    1.50 
   3  -2 -10    3.30    3.10 
   3  -3  10   23.20    5.40 
  -3  -3 -10   28.40    4.40 
   3   3 -10   19.10    5.40 
  -3   3  10   23.90    6.40 
   3  -3 -10   27.70    6.80 
   3   3  10   23.80    3.10 
   3   3  10   23.50    4.00 
  -3   3 -10   23.00    5.00 
   3   4 -10  486.15   23.20 
  -3   4  10  492.65   23.70 
   3  -4 -10  457.35   23.90 
  -3   4 -10  460.95   19.80 
   3   4  10  470.05   15.80 
   3   4  10  445.26   13.90 
   3   5 -10   45.90    7.80 
  -3   5  10   33.70    7.40 
  -3   5 -10   44.70    7.20 
   3   5  10   41.30    4.20 
   3   5  10   42.00    4.70 
  -3   6  10   12.10    4.80 
   3   6 -10    3.30    3.30 
   3   6  10   10.10    2.70 
   3   6  10    8.00    2.70 
  -3   6 -10   10.60    4.20 
   3   7 -10   23.70    6.60 
  -3   7  10   44.20    8.00 
   3   7  10   45.40    5.70 
  -3   7 -10   27.30    6.70 
   3   7  10   32.00    5.20 
  -3   8  10   13.80    5.00 
   3   8 -10    2.70    3.80 
   3   8  10    1.60    3.40 
   3   8  10    0.40    3.10 
  -3   8 -10    6.10    4.00 
   3   9 -10   76.49   12.00 
  -3   9  10   90.39   11.10 
   3   9  10   77.99    9.00 
   3   9  10   88.29    9.00 
  -3   9 -10   60.29   10.00 
   3  10 -10    8.80    4.20 
  -3  10  10   -1.80    3.10 
   3  10  10   -5.30    3.30 
  -3  10 -10    1.30    3.70 
   3  11 -10   48.90   10.10 
  -3  11 -10   43.60    9.80 
   3  11  10   73.39    8.90 
   3  12 -10   34.40   11.90 
  -3  12  10   37.20    9.40 
  -3  12 -10   49.10   16.20 
   3  12  10   49.10    7.90 
   3   0 -11    1.90    3.20 
   3   0  11    0.20    1.80 
  -3   0 -11    1.70    2.10 
  -3  -1 -11   35.10    5.70 
   3   1 -11   21.90    6.50 
  -3   1 -11   29.30    5.40 
   3  -1 -11   34.90    7.40 
   3   1  11   42.70    4.60 
   3  -2  11  415.36   18.10 
  -3  -2 -11  418.26   17.00 
   3   2 -11  409.06   22.10 
  -3   2 -11  368.66   21.70 
   3  -2 -11  398.86   22.50 
   3   2  11  400.16   13.60 
   3   3 -11   33.70    7.20 
  -3   3  11   39.10    7.80 
  -3  -3 -11   51.09    5.80 
  -3   3 -11   39.40    6.60 
   3   3  11   47.30    4.40 
   3   3  11   46.30    5.40 
   3  -3 -11   48.90    8.80 
   3   4 -11  330.37   19.90 
  -3   4  11  340.67   19.70 
   3   4  11  306.87   13.20 
   3   4  11  306.27   11.50 
   3  -4 -11  290.57   19.80 
  -3   4 -11  311.87   16.90 
  -3   5  11    7.80    4.90 
   3   5 -11   19.70    5.70 
  -3   5 -11    9.60    4.00 
   3   5  11   15.70    3.50 
   3   5  11    6.50    2.20 
   3   6 -11  111.09   11.60 
  -3   6  11  123.79   12.50 
  -3   6 -11  104.49   10.80 
   3   6  11  106.39    7.60 
   3   6  11  112.59    7.60 
  -3   7  11   58.89   10.10 
   3   7 -11   50.29    9.30 
   3   7  11   47.60    6.10 
  -3   7 -11   52.39    8.70 
   3   7  11   50.99    5.90 
  -3   8  11   69.79    9.40 
   3   8 -11   46.70    9.50 
   3   8  11   53.59    6.90 
   3   8  11   41.10    6.30 
  -3   8 -11   36.10    7.70 
  -3   9  11  148.19   14.30 
   3   9 -11  134.09   14.30 
  -3   9 -11  132.09   13.70 
   3   9  11  130.49   10.40 
   3   9  11  131.79   11.40 
   3  10 -11    9.80    5.90 
  -3  10  11   23.20   10.30 
   3  10  11    6.30    4.40 
  -3  10 -11   14.70    6.30 
  -3  11  11    3.10    4.90 
   3  11 -11    8.20    5.50 
   3  11  11    6.30    4.70 
  -3  11 -11    8.50    5.90 
  -3  12  11   33.00    9.00 
   3  12 -11   35.50    9.50 
   3  12  11   33.00    6.60 
  -3  12 -11   52.69   11.10 
   3   0 -12   22.20    6.00 
   3   0  12    6.40    3.60 
  -3   0 -12   12.10    4.00 
   3   1 -12    3.60    3.80 
   3  -1  12   -0.20    2.10 
  -3  -1 -12    2.70    2.40 
   3   1  12   -0.60    1.70 
  -3   1 -12    0.90    2.00 
   3  -1 -12   -0.10    2.80 
   3   2 -12    1.80    3.00 
  -3  -2 -12    5.10    2.80 
   3  -2  12    1.50    3.60 
   3   2  12   -0.30    2.00 
   3  -2 -12    1.50    3.50 
  -3   2 -12    6.20    2.90 
   3   3 -12   97.59   11.10 
  -3   3  12  109.89   11.90 
  -3  -3 -12  102.89    8.40 
   3   3  12  114.59    7.10 
   3  -3 -12  118.09   12.90 
   3   3  12   99.39    8.20 
  -3   3 -12   94.39    9.30 
   3   4 -12   14.20    4.90 
  -3   4  12    9.00    4.90 
   3  -4 -12   12.80    4.60 
  -3   4 -12    4.30    3.30 
   3   4  12   15.40    2.90 
   3   4  12   11.00    3.30 
  -3   5  12  146.49   13.80 
   3   5 -12  147.09   14.10 
  -3   5 -12  155.78   13.00 
   3   5  12  139.79    7.90 
   3   5  12  151.28    9.30 
   3   6 -12   16.00    5.70 
  -3   6  12   15.90    5.90 
  -3   6 -12   18.50    5.80 
   3   6  12   13.00    3.50 
   3   6  12   19.00    3.80 
  -3   7  12  564.54   28.10 
   3   7 -12  515.45   27.90 
   3   7  12  525.75   18.70 
   3   7  12  533.35   18.40 
   3   8 -12    2.70    4.60 
  -3   8  12   -0.30    4.20 
   3   8  12   -0.90    3.10 
  -3   8 -12    4.90    3.50 
   3   8  12   -4.20    2.90 
   3   9 -12   48.50   10.60 
  -3   9  12   35.40    7.70 
  -3   9 -12   38.70    8.60 
   3   9  12   31.30    6.90 
   3   9  12   58.69    7.40 
  -3  10  12    8.60    5.10 
   3  10 -12    7.70    6.00 
   3  10  12   14.20    5.70 
  -3  10 -12   11.10    5.50 
   3  11 -12   20.70    7.60 
  -3  11  12   33.70    7.70 
   3  11  12   22.50    5.90 
   3   0 -13   -1.50    3.80 
  -3   0 -13    3.90    3.00 
   3   0  13   -0.80    2.00 
  -3  -1 -13   26.10    5.30 
   3   1 -13   19.20    6.20 
   3  -1  13   27.30    5.30 
  -3   1 -13   28.70    5.90 
   3  -1 -13   28.40    7.60 
  -3  -2 -13  109.49    9.60 
   3   2 -13   93.99   12.30 
   3   2  13  116.29    7.80 
  -3   2 -13  108.99   10.00 
   3  -2 -13   92.19   12.00 
  -3  -3 -13   42.60    6.70 
  -3   3  13   43.20    9.10 
   3   3 -13   35.90    8.20 
   3  -3 -13   47.00    9.60 
   3   3  13   51.19    5.20 
   3   3  13   52.29    6.40 
  -3   3 -13   43.30    7.30 
   3   4 -13  129.59   13.80 
  -3   4  13  122.39   12.60 
  -3   4 -13  151.68   12.30 
   3  -4 -13  149.59   14.60 
   3   4  13  123.39    7.70 
   3   4  13  123.09    9.40 
  -3   5  13   26.00    6.70 
   3   5 -13   18.00    5.70 
  -3   5 -13   17.10    5.20 
   3   5  13   22.90    4.00 
   3   5  13   21.70    4.50 
  -3   6  13   84.19   10.90 
   3   6 -13   93.99   12.00 
   3   6  13   70.69    6.90 
   3   6  13   72.79    6.40 
  -3   6 -13   96.49   11.10 
   3   7 -13    5.60    3.80 
  -3   7  13    5.60    3.40 
  -3   7 -13   -0.90    4.30 
   3   7  13    3.70    2.80 
   3   7  13   -6.20    2.60 
   3   8 -13   20.00    7.20 
  -3   8  13    6.40    6.30 
   3   8  13   24.80    5.70 
   3   8  13   21.90    4.80 
  -3   8 -13   23.00    6.80 
   3   9 -13    2.90    5.10 
  -3   9  13    8.60    4.20 
  -3   9 -13   -1.30    3.40 
   3   9  13   -1.80    3.30 
  -3  10  13   -3.20    4.20 
   3  10 -13    0.60    6.00 
  -3  10 -13    0.90    4.00 
   3   0 -14   -4.50    3.20 
   3   0  14   -4.30    2.60 
  -3   0 -14   -4.30    2.60 
   3   1 -14   23.20    6.90 
  -3  -1 -14   25.40    6.70 
  -3   1 -14   37.10    6.80 
   3   1  14   34.10    5.30 
   3  -1 -14   25.50    7.70 
   3   2 -14   -2.30    3.60 
  -3  -2 -14    5.50    3.20 
  -3   2  14    0.40    2.70 
   3   2  14    1.50    2.80 
   3   2  14   -2.80    2.00 
   3  -2 -14   -1.70    3.00 
  -3   2 -14    3.20    3.40 
  -3   3  14   34.00    8.50 
   3   3 -14   31.90    8.20 
  -3  -3 -14   43.90    6.90 
  -3   3 -14   38.00    7.30 
   3   3  14   33.40    6.00 
   3   3  14   36.70    5.30 
   3  -3 -14   43.90    9.40 
  -3   4  14    4.90    3.70 
   3   4 -14   -1.50    3.30 
   3   4  14    3.10    2.90 
  -3   4 -14    3.10    2.80 
   3  -4 -14    6.70    4.70 
   3   5 -14    1.70    3.40 
  -3   5  14    3.70    3.70 
   3   5  14    4.70    2.70 
  -3   5 -14   -2.10    3.30 
   3   5  14    6.20    2.80 
   3   6 -14  102.99   13.50 
  -3   6  14   89.19   12.20 
   3   6  14  118.99    8.10 
  -3   6 -14  113.79   12.60 
   3   6  14  117.69    8.80 
   3   7 -14    1.60    4.80 
  -3   7  14    4.10    4.20 
   3   7  14   -1.10    2.80 
  -3   7 -14    5.40    4.40 
   3   8 -14    6.50    5.10 
   3   8  14    1.20    3.00 
  -3   8 -14   -1.10    4.30 
   3   9 -14    4.70   10.10 
  -3   9  14   -2.10    3.90 
   3   9  14    2.50    4.00 
  -3   9 -14   14.70    6.80 
  -3   0 -15    5.50    3.30 
   3   0 -15    1.50    3.80 
   3   1 -15   15.80    5.70 
  -3  -1 -15   11.80    5.10 
  -3   1 -15   21.20    5.80 
   3  -1 -15    3.60    4.80 
   3   1  15    8.40    4.90 
  -3   2  15    1.70    3.20 
   3   2 -15   -2.20    4.10 
   3   2  15    4.80    3.30 
   3  -2 -15    1.50    3.70 
   3   2  15    0.90    3.10 
  -3   2 -15   -0.40    3.60 
  -3   3  15   37.90    8.60 
   3   3 -15   36.20    8.50 
  -3  -3 -15   36.50    6.50 
   3   3  15   48.70    6.20 
   3   3  15   41.20    6.90 
  -3   3 -15   37.90    7.60 
   3  -3 -15   29.90    7.70 
   3   4 -15   -0.40    4.40 
  -3   4  15   -2.70    3.00 
   3   4  15   -2.50    2.90 
   3  -4 -15    4.70    3.40 
  -3   4 -15    4.70    3.50 
   3   5 -15   15.30    5.90 
  -3   5  15    8.00    5.70 
   3   5  15   11.60    3.60 
  -3   5 -15   -6.00    4.60 
   3   5  15    9.10    3.70 
   3   6 -15   38.10    9.80 
  -3   6  15   51.89   10.50 
  -3   6 -15   38.10    8.90 
   3   6  15   33.40    5.40 
   3   7 -15    8.90    6.20 
  -3   7  15   16.80    6.40 
  -3   7 -15    3.10    5.10 
   3   7  15   19.40    4.20 
   3   8 -15   -0.50    6.00 
  -3   8  15    7.40    5.80 
  -3   8 -15   -4.40    3.70 
  -3   0 -16   47.90    8.60 
   3   0 -16   46.70    9.80 
   3   1 -16   38.00    9.80 
  -3  -1 -16   26.80    6.40 
  -3   1 -16   26.10    6.90 
   3  -1 -16   41.00    9.30 
   3   2 -16   33.60    8.40 
  -3   2  16   19.40    6.90 
  -3  -2 -16   42.00    6.60 
  -3   2 -16   30.00    6.30 
   3   2  16   15.20    5.10 
   3   3 -16    7.80    4.40 
  -3  -3 -16    2.90    3.60 
  -3   3  16   -5.30    3.80 
   3  -3 -16   -6.00    7.90 
  -3   3 -16    9.00    4.20 
   3   4 -16   -0.70    3.50 
  -3   4 -16    3.60    4.20 
   3   4  16    5.40    3.60 
   3  -4 -16   10.30    6.00 
   3   5 -16   16.70    7.00 
  -3   5  16    7.30    4.20 
   3   5  16    6.40    3.90 
  -3   5 -16   15.30    6.30 
   3   6 -16   14.10    6.70 
  -3   6  16    8.80    5.60 
   3   6  16    4.10    3.60 
  -3   6 -16    0.30    5.50 
   3   7 -16   59.99   21.10 
  -3   7  16   30.20    9.20 
  -3   7 -16   49.20   10.80 
  -3   0 -17    5.40    4.50 
   3   0 -17   10.30    6.00 
  -3  -1 -17   -5.40    4.70 
   3   1 -17   -2.80    4.20 
  -3   1 -17    9.10    4.80 
   3  -1 -17   -4.60    5.10 
   3   2 -17   -0.90    5.60 
  -3  -2 -17    0.40    4.20 
  -3   2  17    2.00    3.40 
   3  -2 -17    2.90    4.70 
  -3   2 -17    1.70    4.00 
   3   2  17   -4.10    3.50 
   3   3 -17   10.90    6.50 
  -3   3  17    8.10    4.50 
   3   3  17    3.00    4.00 
   3  -3 -17   11.00    6.50 
  -3   3 -17   -8.30    4.10 
  -3   4  17   23.50    7.70 
   3   4 -17   21.40    8.60 
   3  -4 -17   16.90    7.30 
  -3   4 -17   27.40    7.90 
  -3   5  17   11.60    6.20 
   3   5 -17   -0.60    6.20 
  -3   5 -17    0.60    4.70 
   3   5  17   12.20    5.10 
   3   6 -17   24.20   10.80 
  -3   6  17   27.70    8.30 
  -3   6 -17   30.60    7.10 
  -3   0 -18   37.20    8.00 
   3   0 -18   38.00    9.50 
   3   1 -18   -9.50    4.50 
  -3  -1 -18  -10.50    4.40 
   3  -1 -18    9.00    6.30 
  -3   1 -18   -1.70    4.30 
   3   1  18   13.40    4.60 
   3   2 -18   -6.00    5.40 
  -3   2  18   -1.70    3.80 
   3  -2 -18   -2.10    5.80 
   3   2  18    6.70    4.50 
  -3   2 -18    0.90    4.50 
   3   3 -18  -13.90    5.40 
  -3   3  18   11.80    6.10 
  -3   3 -18   -3.10    4.10 
   3   3  18   -1.00    4.70 
   3  -3 -18    6.20    6.10 
   4   0   0 2624.04   49.10 
  -4   0   0 2710.73   49.10 
  -4   0   0 2674.53   48.50 
   4  -1   0    0.40    1.00 
  -4   1   0    1.40    1.20 
  -4   1   0    0.60    0.90 
   4   1   0    0.50    0.80 
  -4   2   0 1254.37   29.10 
   4   2   0 1235.38   25.60 
   4  -2   0 1265.07   29.50 
  -4  -2   0 1174.28   25.20 
  -4  -3   0    1.10    0.90 
   4  -3   0    2.10    1.30 
   4   3   0    0.20    0.60 
   4  -4   0  368.26   16.00 
  -4  -4   0  399.96   12.90 
  -4   4   0  403.56   16.20 
   4   4   0  397.96   12.80 
  -4   5   0   -0.70    1.20 
   4  -5   0    2.90    1.80 
   4   5   0    2.00    1.60 
  -4  -5   0   -0.60    1.40 
   4   6   0  278.27   12.10 
  -4  -6   0  263.17   13.10 
  -4   6   0  277.97   15.20 
   4  -6   0  281.37   15.50 
  -4   7   0    0.10    2.10 
  -4  -7   0   -3.40    3.40 
   4   7   0    0.90    1.50 
   4   8   0  205.98   12.40 
  -4  -8   0  191.18   13.20 
  -4   8   0  220.38   15.80 
   4   9   0   -0.70    2.40 
  -4   9   0   -1.60    3.90 
  -4  10   0  500.45   26.30 
   4  10   0  509.25   22.40 
   4  11   0    3.70    3.20 
   4  12   0   23.50    6.00 
  -4  12   0   20.70    7.80 
   4  13   0   -2.90    2.80 
  -4  13   0    0.50    5.20 
   4  14   0   24.60    7.60 
  -4  14   0   30.60    9.90 
  -4  15   0  -10.80    5.30 
   4  15   0   -2.10    4.10 
   4   0   1    0.40    0.70 
  -4   0  -1    0.80    0.80 
  -4   0  -1   -0.40    0.70 
  -4   0   1    3.70    1.40 
   4   0  -1    0.60    0.90 
   4  -1   1 1858.51   39.00 
  -4   1   1 1902.31   39.40 
   4   1  -1 1893.01   38.10 
  -4  -1  -1 1920.01   34.20 
  -4   1   1 1954.10   40.60 
  -4   1  -1 1953.70   37.40 
   4  -1  -1 1933.31   39.60 
  -4  -1   1 1910.11   37.10 
   4   1   1 1903.11   35.00 
   4  -1  -1 1938.31   40.60 
   4  -2   1    3.70    1.40 
  -4   2   1   -1.80    0.90 
   4   2  -1    1.40    0.90 
  -4   2   1    1.70    1.30 
  -4  -2  -1    0.60    0.60 
   4  -2  -1   -1.50    0.80 
  -4   2  -1   -1.00    0.60 
  -4  -2   1    1.50    0.80 
   4   2   1   -0.40    0.50 
   4  -3   1   12.90    3.10 
   4   3  -1   15.20    2.70 
  -4  -3  -1   17.80    2.10 
  -4   3   1   12.10    3.00 
  -4   3  -1   22.90    3.90 
   4   3   1   19.60    2.30 
   4  -3  -1   14.00    3.20 
  -4  -3   1   21.70    2.60 
  -4  -4  -1 1046.60   23.70 
  -4   4   1 1051.39   29.50 
   4  -4   1 1074.19   29.60 
   4   4  -1 1046.90   25.40 
   4   4   1 1064.49   23.30 
   4  -4  -1 1042.10   30.00 
  -4  -4   1 1073.09   25.40 
  -4   4  -1 1056.69   28.80 
   4   5  -1  104.79    7.10 
  -4   5   1  107.49    8.70 
   4  -5   1  102.79    8.80 
  -4  -5  -1  102.59    7.20 
   4   5   1  104.59    6.40 
   4  -5  -1   94.79    8.60 
  -4   5  -1  108.79    8.90 
  -4  -5   1  105.29    7.30 
   4  -6   1  342.77   17.30 
  -4   6   1  329.17   16.70 
   4   6  -1  317.67   13.80 
  -4  -6  -1  315.67   14.00 
   4   6   1  335.37   13.00 
  -4  -6   1  307.17   14.30 
  -4   6  -1  308.17   16.50 
   4  -6  -1  324.57   17.10 
  -4  -7  -1   20.70    4.60 
  -4   7   1   12.40    4.50 
   4   7  -1   14.70    3.70 
   4   7   1   14.70    3.30 
  -4   7  -1   21.20    5.90 
  -4  -7   1   27.00    5.40 
   4   8  -1  134.29   10.30 
  -4   8   1  130.09   12.30 
  -4  -8  -1  147.89   11.20 
  -4  -8   1  140.99   13.00 
   4   8   1  141.19    9.90 
  -4   8  -1  147.09   13.40 
  -4   9   1  467.05   24.00 
   4   9  -1  466.65   20.40 
   4   9   1  445.76   19.10 
  -4   9  -1  488.75   24.80 
   4  10  -1   39.80    7.40 
  -4  10   1   57.79   10.40 
  -4  10  -1   35.80    9.30 
   4  10   1   36.80    6.60 
   4  11  -1    9.10    4.20 
  -4  11   1    4.90    6.90 
   4  11   1   10.10    4.20 
  -4  11  -1   19.60    8.00 
   4  12  -1   10.30    4.70 
  -4  12   1    7.40    6.40 
  -4  12  -1   10.70    6.20 
   4  12   1    4.80    4.00 
   4  13  -1   13.30    4.90 
  -4  13   1    8.80    7.40 
  -4  13  -1    4.00    6.70 
   4  13   1    4.20    4.00 
  -4  14   1    0.00    6.50 
   4  14  -1    0.80    4.50 
  -4  14  -1    0.40    5.60 
   4  14   1   12.90    5.10 
   4  -1   2   25.00    3.40 
  -4   1   2   20.20    3.60 
   4   1  -2   27.30    3.50 
  -4  -1  -2   28.30    2.00 
  -4   1   2   30.70    3.90 
  -4  -1  -2   29.50    2.20 
  -4   1  -2   28.30    2.90 
   4   1   2   31.50    2.40 
  -4  -1   2   29.60    3.30 
   4  -1  -2   31.10    4.10 
   4  -2   2 2663.73   50.79 
  -4  -2  -2 2698.93   42.80 
  -4   2   2 2660.93   53.79 
  -4   2   2 2645.84   54.89 
   4   2  -2 2685.03   51.09 
   4  -2  -2 2714.03   53.99 
   4   2   2 2593.34   43.70 
  -4   2  -2 2679.93   50.09 
  -4  -2   2 2648.94   49.50 
   4   3  -2  209.88    9.80 
  -4  -3  -2  212.68    7.00 
  -4   3   2  213.88   12.20 
   4  -3   2  213.28   10.60 
  -4   3   2  226.18   11.70 
   4   3   2  212.68    6.70 
  -4  -3   2  217.78    9.50 
  -4   3  -2  214.08   10.50 
   4  -3  -2  209.98   11.40 
  -4  -4  -2  675.43   17.10 
   4  -4   2  693.23   22.50 
   4   4  -2  696.83   20.20 
  -4   4   2  670.03   22.90 
  -4   4  -2  661.43   21.60 
   4   4   2  687.73   16.10 
  -4  -4   2  654.33   19.30 
   4  -4  -2  643.94   22.90 
  -4  -5  -2   44.50    4.90 
   4   5  -2   44.80    5.00 
   4  -5   2   46.00    5.90 
  -4   5   2   57.09    6.30 
  -4  -5   2   56.89    5.60 
  -4   5  -2   54.19    6.80 
   4  -5  -2   47.90    6.30 
   4   5   2   46.00    4.10 
   4  -6   2 1590.94   42.40 
   4   6  -2 1606.64   38.10 
  -4   6   2 1597.24   43.00 
  -4  -6  -2 1630.44   36.20 
   4  -6  -2 1590.64   43.60 
   4   6   2 1569.14   34.00 
  -4  -6   2 1364.96   52.79 
  -4  -7  -2  438.66   17.20 
  -4   7   2  452.55   21.00 
   4   7  -2  401.66   18.90 
  -4  -7   2  424.06   19.00 
  -4   7  -2  430.36   20.90 
   4   7   2  418.06   15.60 
  -4   8   2  267.37   17.00 
   4   8  -2  260.17   14.50 
  -4  -8  -2  259.17   14.20 
   4   8   2  273.07   13.30 
  -4   8  -2  252.67   17.10 
  -4   9   2   12.90    5.80 
   4   9  -2   17.90    5.00 
  -4  -9  -2   13.00    4.80 
   4   9   2   19.00    4.60 
  -4   9  -2   25.10    7.70 
   4  10  -2    4.40    3.40 
  -4  10   2    3.50    4.60 
   4  10   2    4.70    2.90 
  -4  10  -2    2.90    5.20 
   4  11  -2  157.08   13.00 
  -4  11   2  145.49   16.20 
   4  11   2  116.29   10.60 
  -4  11  -2  147.99   14.60 
   4  12  -2   88.49   10.20 
  -4  12   2  101.59   13.70 
   4  12   2   97.09    9.60 
  -4  12  -2   92.79   12.60 
   4  13  -2    2.70    3.60 
  -4  13   2   10.50    6.70 
  -4  13  -2    8.70    6.80 
   4  13   2    2.40    4.50 
  -4  14   2    3.00    6.50 
   4  14  -2   -3.00    4.70 
  -4  14  -2    3.20    4.80 
   4   0  -3   -0.40    0.80 
   4   0   3   -0.20    0.50 
  -4   0   3    0.40    1.30 
  -4   0  -3    1.50    1.10 
  -4   1   3  310.27   13.50 
  -4   1   3  307.37   13.40 
  -4  -1  -3  309.87    6.50 
   4   1  -3  291.27   12.60 
  -4  -1  -3  311.07    6.80 
  -4  -1   3  307.87   12.10 
   4  -1  -3  319.07   14.10 
  -4   1  -3  315.17   10.20 
   4  -2   3 2534.35   49.00 
   4   2  -3 2622.54   51.59 
  -4   2   3 2597.24   54.79 
  -4   2   3 2559.44   53.49 
  -4   2  -3 2599.04   48.90 
  -4  -2   3 2599.94   49.90 
   4  -2  -3 2547.45   54.89 
   4  -3   3 2989.10   58.59 
  -4  -3  -3 3081.09   49.20 
  -4   3   3 3049.09   63.99 
   4   3  -3 3057.59   58.79 
  -4   3   3 3051.99   62.19 
  -4   3  -3 3120.29   58.79 
   4   3   3 2976.50   48.50 
   4  -3  -3 3019.20   62.39 
  -4  -3   3 3001.60   57.29 
   4   4  -3    6.70    2.50 
  -4   4   3    6.80    2.80 
  -4  -4  -3    7.10    1.70 
   4  -4   3    7.20    2.60 
  -4   4   3    6.20    2.60 
   4   4   3    5.40    1.40 
  -4   4  -3    7.50    3.30 
   4  -4  -3    2.90    2.00 
  -4  -4   3    7.00    2.50 
   4   5  -3  879.01   25.70 
  -4  -5  -3  850.31   21.30 
  -4   5   3  911.21   29.20 
   4   5   3  910.71   20.50 
   4  -5  -3  845.92   42.30 
  -4   5  -3  888.01   27.70 
  -4  -5   3  867.01   25.30 
   4  -6   3 1206.68   35.80 
   4   6  -3 1210.78   32.50 
  -4  -6  -3 1220.48   29.20 
  -4   6  -3 1179.28   35.20 
  -4  -6   3 1231.98   33.20 
   4   6   3 1195.08   27.40 
   4  -6  -3 1182.68   36.80 
   4   7  -3   87.89    8.10 
  -4   7   3   93.99    9.40 
  -4  -7  -3   94.99    7.60 
   4   7   3   97.09    7.10 
  -4  -7   3   81.59   12.30 
  -4   7  -3  107.89   11.20 
  -4  -8  -3 1679.63   42.20 
  -4   8   3 1802.72   49.40 
   4   8  -3 1719.83   44.70 
   4   8   3 1694.03   39.80 
  -4   8  -3 1713.63   48.30 
  -4   9   3   43.30    8.30 
   4   9  -3   55.29    7.40 
  -4  -9  -3   31.30    6.20 
  -4   9  -3   37.70    8.50 
   4  10  -3  115.89   11.00 
  -4  10   3  111.09   12.50 
  -4  10  -3  128.39   13.40 
   4  10   3  113.09    9.80 
  -4  11   3   12.60    5.90 
   4  11  -3    5.90    3.10 
  -4  11  -3   -0.40    4.30 
   4  11   3    4.40    2.80 
   4  12  -3   11.40    4.70 
  -4  12   3   12.00    6.70 
  -4  12  -3    5.60    5.00 
   4  12   3   11.10    4.20 
   4  13  -3    1.50    2.50 
  -4  13   3    0.00    5.00 
  -4  13  -3    8.80    5.30 
   4  13   3    0.20    2.60 
   4  14  -3    4.90    5.60 
  -4  14   3    6.10    6.50 
  -4  14  -3    0.60    4.60 
   4   0  -4  366.46   15.60 
   4   0   4  361.46    9.80 
  -4   0  -4  372.36    9.40 
  -4   0   4  382.56   14.90 
   4  -1   4 1635.84   32.10 
  -4   1   4 1617.54   38.60 
   4   1  -4 1600.04   37.90 
   4  -1  -4 1648.73   39.80 
  -4  -1   4 1627.64   36.30 
   4   1   4 1549.24   25.70 
  -4   1  -4 1600.64   31.30 
  -4   2   4 3124.59   64.89 
   4   2  -4 3157.88   62.29 
   4  -2   4 3166.18   58.49 
  -4   2   4 3215.78   64.69 
  -4  -2   4 3199.58   60.49 
  -4   2  -4 3204.88   57.99 
   4  -2  -4 3169.38   65.99 
  -4  -3  -4 6050.19   93.49 
  -4   3   4 6001.50  112.19 
   4  -3   4 6124.79  105.99 
   4   3  -4 6306.87  108.39 
  -4   3   4 6279.07  111.39 
   4   3   4 6191.38   93.79 
  -4  -3   4 6163.68  105.69 
  -4   3  -4 6222.88  105.49 
   4   3   4 5944.10   92.79 
   4   4  -4  361.86   15.20 
   4  -4   4  350.36   15.50 
  -4   4   4  358.86   17.80 
  -4   4   4  361.86   17.00 
  -4  -4  -4  341.17    9.90 
   4  -4  -4  354.56   17.00 
  -4  -4   4  355.96   14.60 
   4   4   4  355.26    9.10 
  -4   4  -4  349.27   15.10 
   4  -5   4 2568.04   56.99 
  -4  -5  -4 2590.64   47.80 
  -4   5   4 2571.44   61.39 
   4   5  -4 2651.43   55.69 
  -4   5   4 2600.04   59.19 
  -4  -5   4 2497.55   54.19 
   4   5   4 2573.94   45.80 
  -4   5  -4 2631.24   56.89 
   4  -5  -4 2587.74   59.79 
   4   6  -4  753.42   25.00 
  -4   6   4  718.13   27.00 
  -4  -6  -4  717.63   20.50 
   4  -6   4  673.33   25.70 
  -4   6   4  718.53   28.90 
  -4  -6   4  719.33   24.60 
  -4   6  -4  740.33   26.20 
   4  -6  -4  707.43   27.30 
   4   6   4  728.93   19.00 
  -4   7   4    8.80    4.10 
   4   7  -4   15.30    4.30 
  -4  -7  -4   11.00    3.00 
   4   7   4   13.90    3.30 
  -4   7  -4   14.00    5.70 
   4   8  -4   -1.80    2.10 
  -4   8   4    0.50    2.60 
  -4  -8  -4    3.00    2.40 
  -4   8  -4    3.50    4.50 
   4   8   4    0.90    2.10 
   4   9  -4  530.05   23.60 
  -4   9   4  508.15   25.20 
  -4  -9  -4  525.25   22.00 
   4   9   4  503.95   19.40 
  -4   9  -4  515.55   25.00 
   4  10  -4  125.29   11.80 
  -4  10   4  124.89   13.70 
   4  10   4  112.99    9.70 
  -4  10  -4  132.79   13.60 
  -4  11   4  249.38   32.30 
   4  11  -4  212.88   20.80 
  -4  11  -4  285.77   19.90 
   4  11   4  260.07   15.50 
   4  12  -4   33.20    7.90 
  -4  12   4   32.80    8.80 
  -4  12  -4   41.90    9.30 
   4  12   4   31.40    6.10 
  -4  13   4   85.59   14.50 
   4  13  -4   57.39   10.50 
   4  13   4   51.39    8.70 
  -4  13  -4   99.49   13.10 
   4  14  -4    1.30    4.30 
  -4  14   4    6.70    6.70 
  -4  14  -4    3.50    5.40 
   4  14   4    5.90    4.10 
  -4   0  -5    0.70    0.70 
  -4   0   5   -2.10    1.20 
   4   0   5    0.70    1.00 
   4   0  -5    1.40    1.50 
   4  -1   5  100.59    5.90 
   4   1  -5  111.69    8.50 
  -4   1   5   99.49    8.00 
  -4  -1  -5  103.99    3.40 
   4  -1  -5   94.79    8.40 
  -4  -1   5   84.49    7.00 
   4   1   5   97.09    3.40 
  -4   1  -5  102.09    5.50 
   4   2  -5  675.13   22.50 
  -4   2   5  685.73   24.00 
  -4   2   5  687.93   24.00 
   4  -2   5  673.33   19.40 
  -4  -2   5  663.83   20.90 
  -4   2  -5  663.43   18.30 
   4  -2  -5  673.33   24.50 
   4  -3   5 1968.70   43.70 
  -4   3   5 2045.10   49.70 
   4   3  -5 2048.59   46.40 
  -4   3   5 2028.10   48.40 
  -4   3  -5 2049.59   42.90 
  -4  -3   5 1962.60   44.00 
   4  -3  -5 2076.79   50.49 
  -4   4   5    2.90    2.40 
   4   4  -5   -1.20    1.30 
  -4  -4  -5    0.50    0.80 
  -4   4   5   -2.70    1.40 
   4  -4   5    0.20    1.90 
   4  -4  -5    1.70    1.70 
  -4   4  -5    3.10    2.70 
   4   4   5    0.70    0.80 
   4   4   5    1.50    0.90 
  -4  -4   5   -0.80    1.50 
  -4   5   5 2134.89   51.99 
   4  -5   5 2039.80   48.90 
   4   5  -5 2079.49   49.10 
  -4   5   5 2082.89   53.79 
  -4  -5  -5 1914.71   42.00 
   4  -5  -5 2074.69   51.99 
  -4  -5   5 2031.60   47.20 
  -4   5  -5 2117.39   48.10 
   4   5   5 2084.39   37.40 
   4   6  -5  221.38   13.40 
  -4   6   5  188.38   14.50 
  -4  -6  -5  186.98    9.40 
  -4   6   5  209.18   14.00 
   4   6   5  196.48    8.70 
  -4   6  -5  211.48   13.40 
   4  -6  -5  205.68   14.30 
   4   7  -5   -0.20    2.40 
  -4  -7  -5    3.60    1.70 
  -4   7   5    2.10    3.10 
   4   7   5    2.00    1.80 
  -4   7  -5   -1.20    2.80 
  -4  -8  -5  199.48   11.80 
   4   8  -5  196.88   13.70 
  -4   8   5  174.68   14.20 
  -4   8  -5  198.08   15.00 
   4   8   5  199.88   10.80 
  -4   9   5    8.40    4.80 
  -4  -9  -5    4.90    3.00 
   4   9  -5    8.00    3.90 
   4   9   5    0.00    2.50 
  -4   9  -5    5.30    4.20 
  -4 -10  -5  114.59   11.20 
  -4  10   5  139.09   13.60 
   4  10  -5  123.69   12.20 
  -4  10  -5  145.69   23.60 
   4  10   5  125.49    9.80 
  -4  11   5    7.50    9.00 
   4  11  -5    1.00    2.90 
  -4  11  -5    4.80    3.90 
   4  11   5    2.40    2.80 
  -4  12   5   20.90    7.70 
   4  12  -5   29.40    6.90 
   4  12   5   21.30    4.80 
  -4  12  -5   29.10    8.20 
   4  13  -5    2.60    4.90 
  -4  13   5    7.30    6.70 
  -4  13  -5   -1.60    3.80 
   4  13   5    8.90    3.20 
  -4  14   5  102.29   17.00 
   4  14  -5  129.29   14.60 
   4  14   5  121.29   11.80 
  -4  14  -5   93.99   14.60 
   4   0   6  338.57   10.50 
  -4   0   6  340.97   15.40 
  -4   0  -6  331.47    9.70 
   4   0  -6  318.47   16.20 
   4  -1   6  904.71   22.20 
   4   1  -6  919.31   28.70 
  -4  -1  -6  900.01   17.80 
  -4   1   6  922.31   27.90 
   4   1   6  862.41   17.40 
  -4  -1   6  927.81   26.60 
   4  -1  -6  866.01   29.10 
  -4   1  -6  899.51   20.80 
   4  -2   6 1103.19   27.60 
   4   2  -6 1095.19   32.10 
  -4   2   6 1099.09   32.70 
  -4   2   6 1125.29   33.40 
  -4   2  -6 1133.29   26.40 
  -4  -2   6 1113.79   30.70 
   4  -2  -6 1128.49   34.50 
  -4   3   6  738.93   26.90 
   4   3  -6  730.13   25.10 
   4  -3   6  748.23   23.10 
  -4   3   6  746.83   26.50 
  -4  -3   6  755.22   23.70 
   4  -3  -6  735.63   27.50 
  -4   3  -6  753.62   21.80 
  -4   4   6  216.38   13.80 
   4   4  -6  193.08   13.20 
   4  -4   6  197.08   11.90 
  -4   4   6  201.08   13.90 
  -4   4  -6  206.18   11.30 
  -4  -4   6  203.78   11.80 
   4   4   6  200.98    6.00 
   4   4   6  202.88    6.40 
   4   5  -6  415.06   18.80 
  -4   5   6  428.56   21.30 
  -4  -5  -6  412.06   12.50 
   4  -5   6  425.46   19.30 
  -4   5   6  419.86   24.40 
   4   5   6  428.66   13.00 
   4   5   6  411.66   11.50 
  -4  -6  -6   64.19    5.20 
   4   6  -6   71.59    8.10 
  -4   6   6   71.69    8.40 
  -4   6  -6   61.49    7.40 
   4   6   6   59.39    5.50 
   4   6   6   66.19    5.20 
   4   7  -6   80.99    8.80 
  -4   7   6   78.19    9.10 
  -4  -7  -6   76.49    6.50 
  -4   7  -6   74.29    8.80 
   4   7   6   71.29    6.20 
   4   8  -6   -0.70    2.10 
  -4  -8  -6    2.30    2.50 
  -4   8   6    2.80    3.60 
   4   8   6    1.00    2.60 
  -4   8  -6   -2.40    2.40 
  -4   9   6   -3.30    2.90 
   4   9  -6   -1.70    2.40 
   4   9   6    0.50    2.20 
   4  10  -6    4.60    4.40 
  -4 -10  -6    9.10    4.40 
  -4  10   6    7.80    4.20 
  -4  10  -6   15.00    6.00 
   4  10   6    4.40    3.20 
  -4  11   6   37.50    9.60 
   4  11  -6   40.70    8.50 
  -4  11  -6   51.09    9.70 
   4  11   6   39.10    6.50 
  -4  12   6   32.60    8.80 
   4  12  -6   26.00    6.50 
  -4  12  -6   40.60    9.00 
   4  12   6   36.50    6.30 
   4  13  -6   -1.90    4.10 
  -4  13   6    2.40    5.50 
   4  13   6    4.60    3.50 
  -4  13  -6   10.80    5.90 
  -4  14   6   11.60    7.20 
   4  14  -6    8.00    5.30 
   4  14   6    5.20    3.60 
  -4  14  -6    7.80    5.50 
  -4   0  -7   -0.30    1.10 
   4   0   7    0.70    1.60 
   4   0  -7    0.20    2.00 
  -4   0   7    4.60    2.60 
  -4   1   7 2560.84   83.49 
   4   1  -7 3151.68   67.39 
   4  -1   7 3130.09   56.99 
  -4   1  -7 3152.18   55.59 
  -4  -1   7 3093.09   63.19 
   4   1   7 3094.59   51.39 
   4  -1  -7 3176.48   68.89 
   4  -2   7  613.64   19.90 
  -4   2   7  626.54   24.70 
  -4  -2  -7  617.54   13.80 
  -4   2   7  627.74   23.90 
   4   2  -7  703.83   25.80 
  -4   2  -7  626.24   18.50 
  -4  -2   7  611.44   21.70 
   4   2   7  604.14   13.20 
   4   2   7  621.74   12.40 
   4  -2  -7  607.34   25.10 
   4   3  -7  822.72   28.40 
   4  -3   7  841.72   25.80 
  -4   3   7  844.62   29.70 
  -4   3   7  868.81   29.70 
   4  -3  -7  872.61   31.30 
   4   3   7  831.42   14.80 
   4   3   7  852.71   15.50 
  -4   3  -7  873.91   24.30 
  -4  -3   7  830.22   26.40 
  -4   4   7 1016.10   34.10 
  -4   4   7  871.71   39.40 
   4   4  -7 1050.19   32.70 
   4  -4   7 1033.20   30.80 
   4   4   7 1021.00   19.20 
  -4   4  -7 1063.69   29.10 
   4   4   7 1013.30   19.30 
  -4   5   7  119.79   11.40 
   4  -5   7  116.19   10.40 
   4   5  -7  129.09   10.80 
  -4   5   7  132.49   11.40 
   4   5   7  117.19    7.30 
   4   5   7  113.69    6.00 
  -4   5  -7  111.89    9.40 
  -4   6   7   41.90    7.60 
   4   6  -7   48.10    8.00 
  -4   6  -7   58.09    7.30 
   4   6   7   43.90    4.50 
   4   6   7   42.60    4.70 
  -4   7   7  168.58   13.70 
  -4  -7  -7  172.08    9.60 
   4   7  -7  167.58   13.20 
   4   7   7  161.68    8.90 
   4   7   7  176.68   10.10 
  -4   7  -7  159.98   12.50 
  -4  -8  -7  154.18   10.20 
  -4   8   7  150.28   13.80 
   4   8  -7  153.28   13.00 
   4   8   7  155.78   10.80 
  -4   8  -7  151.48   12.90 
   4   8   7  146.09    9.40 
   4   9  -7 1050.99   37.50 
  -4   9   7  968.60   37.70 
  -4  -9  -7 1021.70   31.30 
   4   9   7 1022.00   28.50 
   4   9   7  998.30   33.80 
  -4   9  -7  974.60   35.90 
  -4 -10  -7  116.29   11.10 
  -4  10   7  132.29   13.70 
   4  10  -7  140.49   13.50 
   4  10   7  102.19   13.80 
  -4  10  -7  125.39   12.90 
   4  11  -7   10.20    5.50 
  -4  11   7    0.70    5.00 
  -4  11  -7   18.70    6.30 
   4  11   7   18.30    5.00 
  -4  12   7   38.70    9.40 
   4  12  -7   18.90    7.20 
   4  12   7   36.50    6.70 
  -4  12  -7   33.10    9.40 
   4  13  -7   34.60    8.70 
  -4  13   7    8.40    7.20 
  -4  13  -7   16.10    8.60 
   4  13   7   20.60    5.40 
   4   0  -8 1527.05   47.40 
  -4   0   8 1634.14   41.70 
   4   0   8 1658.93   33.60 
  -4   0  -8 1695.43   33.90 
   4  -1   8 1439.06   32.60 
   4   1  -8 1373.96   43.00 
  -4  -1  -8 1439.16   29.70 
  -4   1   8 1421.66   38.70 
   4  -1  -8 1425.56   42.30 
  -4  -1   8 1384.86   37.20 
   4   1   8 1427.66   31.20 
  -4   1  -8 1464.35   31.70 
  -4  -2  -8  906.91   21.10 
  -4   2   8  944.21   32.60 
  -4   2   8  912.51   30.40 
   4   2  -8  931.51   31.50 
   4  -2   8  902.81   25.80 
  -4  -2   8  949.21   29.40 
   4   2   8  908.31   19.80 
   4   2   8  905.41   18.20 
  -4   2  -8  898.01   24.30 
   4  -2  -8  870.71   38.10 
   4   3  -8  996.10   33.00 
  -4   3   8  985.20   32.90 
   4  -3   8  984.20   29.20 
  -4   3   8 1019.30   35.90 
   4  -3  -8 1033.10   35.70 
   4   3   8  972.30   18.30 
   4   3   8  995.80   19.70 
  -4   3  -8  996.40   27.30 
   4   4  -8  555.74   23.70 
  -4   4   8  534.45   24.00 
   4  -4   8  522.45   21.50 
  -4   4   8  544.85   24.50 
   4   4   8  526.65   12.50 
   4  -4  -8  569.24   26.10 
  -4   4  -8  519.85   21.20 
   4   4   8  538.75   11.90 
  -4   5   8   86.49    9.90 
   4   5  -8   73.59    8.50 
   4   5   8   84.29    4.80 
  -4   5  -8   90.09    8.40 
   4   5   8   81.39    5.80 
   4   6  -8    0.00    2.30 
  -4   6   8    4.80    3.50 
  -4   6  -8    4.10    2.80 
   4   6   8    1.50    2.30 
   4   6   8    3.60    1.40 
  -4   7   8  595.34   27.30 
   4   7  -8  600.94   26.50 
  -4   7  -8  561.74   24.20 
   4   7   8  554.54   18.90 
   4   7   8  582.74   17.70 
  -4  -8  -8   85.59    7.50 
  -4   8   8   93.29   10.80 
   4   8  -8   91.79   10.80 
   4   8   8  105.09    9.10 
   4   8   8  101.69    7.90 
  -4   8  -8   90.49    9.90 
  -4  -9  -8   95.69    8.90 
   4   9  -8  105.19   11.90 
  -4   9   8  112.59   12.10 
   4   9   8   96.79    8.40 
   4   9   8   86.39    9.00 
  -4  10   8    7.70    3.80 
  -4 -10  -8   10.40    4.10 
   4  10  -8    9.40    4.90 
   4  10   8    0.60    4.70 
  -4  10  -8   10.20    4.50 
   4  10   8    3.00    3.00 
  -4  11   8    7.30    4.30 
   4  11  -8   14.80    5.60 
  -4  11  -8   12.30    5.40 
   4  11   8   15.00    4.40 
  -4  12   8   64.99   11.70 
   4  12  -8   60.29   11.40 
   4  12   8   75.69    8.40 
  -4  12  -8   66.59   12.20 
   4  13  -8    5.80    5.80 
  -4  13   8    3.50    6.30 
   4  13   8    2.30    4.10 
  -4  13  -8    7.90    6.00 
  -4   0   9    1.10    2.70 
   4   0   9   -1.90    1.90 
   4   0  -9    0.70    2.80 
  -4   0  -9    1.40    1.60 
  -4   1   9   25.70    5.30 
   4  -1   9   20.30    4.30 
  -4  -1  -9   24.00    3.80 
   4   1  -9   18.00    5.20 
  -4   1  -9   21.10    3.70 
   4  -1  -9   27.60    6.50 
   4   1   9   22.30    3.20 
   4   2  -9  285.07   17.30 
  -4  -2  -9  264.67   10.30 
  -4   2   9  237.88   15.10 
   4  -2   9  270.67   13.50 
   4  -2  -9  267.97   17.30 
   4   2   9  253.37    9.70 
  -4   2  -9  259.17   12.30 
   4   3  -9   95.19   10.00 
   4  -3   9  105.19    9.60 
  -4   3   9   99.49   10.50 
   4  -3  -9  103.09   11.10 
   4   3   9   91.99    4.30 
  -4   3  -9  100.09    7.90 
   4  -4   9  139.19   11.30 
   4   4  -9  131.99   12.20 
  -4   4   9  124.79   11.80 
   4   4   9  131.89    5.20 
   4  -4  -9  127.19   12.60 
  -4   4  -9  127.29    9.90 
   4   4   9  123.89    8.50 
   4   5  -9  126.79   11.50 
  -4   5   9  129.39   11.90 
  -4   5  -9  115.89    9.60 
   4   5   9  110.49    5.90 
  -4   6   9   78.69   10.50 
   4   6  -9   79.99    9.50 
   4   6   9   83.59    6.00 
   4   6   9   83.39    5.60 
  -4   6  -9   80.29    8.50 
  -4   7   9  247.38   17.60 
   4   7  -9  228.78   16.80 
  -4   7  -9  232.88   15.70 
   4   7   9  234.58   11.00 
   4   7   9  224.08   10.50 
  -4   8   9  683.63   30.70 
   4   8   9  639.44   19.90 
   4   8   9  632.84   21.70 
  -4   8  -9  616.34   27.40 
   4   9  -9   61.89   10.30 
  -4   9   9   80.39   10.40 
   4   9   9   70.19    8.20 
   4   9   9   63.59    6.90 
  -4   9  -9   76.39   10.10 
   4  10  -9   56.49   10.50 
   4  10   9   44.40    6.50 
   4  10   9   48.40    8.00 
  -4  10  -9   35.00    8.60 
  -4  11   9   84.59   11.40 
   4  11  -9   47.10   10.00 
  -4  11  -9   68.19   11.70 
   4  11   9   64.99    7.70 
   4  12  -9   51.59   11.00 
  -4  12   9   50.69   10.50 
   4  12   9   68.49    7.90 
  -4  12  -9   44.50   10.50 
   4  13  -9   -1.30    4.90 
  -4  13   9    5.00    5.50 
  -4  13  -9    2.40    4.50 
   4   0  10 1012.40   25.70 
  -4   0 -10  998.10   26.80 
   4   0 -10 1044.50   37.20 
   4   1 -10  487.05   24.10 
  -4  -1 -10  471.95   16.60 
   4  -1  10  486.85   17.80 
  -4   1 -10  491.65   17.60 
   4   1  10  477.95   14.50 
   4  -1 -10  478.65   24.50 
   4   2 -10    8.30    4.00 
  -4  -2 -10   12.60    2.60 
   4  -2  10    9.00    4.40 
  -4   2 -10    6.30    2.50 
   4  -2 -10   10.70    4.60 
   4   2  10   14.10    2.20 
   4   3 -10   37.80    7.40 
  -4   3  10   35.00    7.20 
   4  -3  10   38.60    6.80 
   4  -3 -10   42.80    8.30 
   4   3  10   41.50    4.10 
   4   3  10   44.30    3.40 
  -4   4  10  164.08   14.30 
   4   4 -10  162.58   14.10 
  -4   4 -10  149.99   10.80 
   4   4  10  146.79    6.90 
   4  -4 -10  159.08   14.50 
  -4   5  10   94.59   11.40 
   4   5 -10   94.59   10.60 
   4   5  10   88.09    5.40 
   4   5  10  101.09    5.80 
  -4   5 -10  112.09    9.70 
   4   6 -10   -0.20    2.20 
  -4   6  10    4.20    3.50 
   4   6  10    2.00    1.50 
   4   6  10    1.70    2.00 
  -4   7  10  292.77   19.60 
   4   7 -10  258.27   18.80 
   4   7  10  281.87   11.60 
  -4   7 -10  293.37   17.70 
   4   7  10  264.37   11.30 
  -4   8  10   93.69   10.90 
   4   8 -10   90.09   11.10 
   4   8  10   88.19    7.50 
  -4   8 -10   92.09   14.50 
   4   8  10  102.79    7.60 
  -4   9  10   12.60    4.90 
   4   9 -10    7.50    4.30 
  -4   9 -10   -1.60    3.00 
   4   9  10   -3.50    2.60 
   4   9  10    3.30    3.40 
   4  10 -10    0.40    3.40 
  -4  10  10   -1.70    4.10 
   4  10  10    4.60    3.10 
   4  10  10   -0.50    4.60 
  -4  10 -10    0.80    3.10 
  -4  11  10    7.60    5.60 
   4  11 -10   -3.20    3.80 
  -4  11 -10   -0.30    5.20 
   4  11  10   -6.30    2.30 
  -4  12  10   82.59   13.50 
   4  12 -10  120.89   14.90 
  -4  12 -10   65.59   15.20 
   4  12  10   74.99    8.60 
  -4   0 -11    0.00    1.70 
   4   0 -11    5.80    3.50 
   4   0  11    0.20    2.70 
  -4  -1 -11   30.10    4.90 
   4   1 -11   22.60    6.50 
   4  -1  11   28.10    5.60 
   4  -1 -11   33.80    7.70 
   4   1  11   26.50    4.00 
  -4   1 -11   27.90    5.10 
  -4  -2 -11    0.90    1.70 
   4  -2  11   -1.70    3.00 
   4   2 -11    6.60    3.90 
   4  -2 -11    0.50    3.60 
  -4   2 -11    0.00    2.30 
   4   3 -11  157.18   13.60 
   4  -3  11  136.79   12.40 
  -4   3  11  138.89   13.70 
   4   3  11  143.79    7.90 
   4  -3 -11  153.78   14.40 
  -4   3 -11  133.69   10.50 
   4   3  11  138.99    6.50 
  -4   4  11    8.20    5.10 
   4   4 -11   10.30    4.50 
   4   4  11    4.30    1.90 
   4  -4 -11    2.80    3.60 
  -4   4 -11    4.40    2.90 
   4   4  11    8.70    2.00 
   4   5 -11  138.49   13.70 
  -4   5  11  176.58   14.70 
   4   5  11  143.79    7.20 
  -4   5 -11  142.69   11.50 
   4   5  11  151.58    6.60 
   4   6 -11    3.30    3.60 
  -4   6  11   13.20    5.00 
   4   6  11   15.10    2.90 
  -4   6 -11   14.30    4.40 
   4   6  11    9.40    2.10 
   4   7 -11    8.30    4.50 
  -4   7  11    8.20    4.10 
  -4   7 -11   24.70    6.70 
   4   7  11    9.40    2.60 
   4   7  11    7.30    3.10 
   4   8 -11    1.90    3.90 
   4   8  11    7.60    2.90 
  -4   8 -11    6.30    4.20 
   4   8  11    6.30    3.10 
  -4   9  11    5.40    5.10 
   4   9 -11    1.30    3.20 
   4   9  11   10.70    3.70 
   4   9  11    3.00    2.80 
  -4   9 -11    0.70    3.50 
   4  10 -11   21.90    7.00 
  -4  10  11   21.70    6.40 
   4  10  11   25.10    5.00 
  -4  10 -11   23.50    7.40 
  -4  11  11   19.50    6.60 
   4  11 -11   18.40    8.50 
  -4  11 -11   22.80    7.60 
   4  11  11   11.40    4.80 
  -4  12  11    1.40    5.60 
   4  12 -11   -2.50    4.00 
   4  12  11    0.10    4.10 
  -4  12 -11   14.40    6.70 
   4   0 -12  477.05   26.40 
   4   0  12  485.55   17.90 
  -4   0 -12  473.95   19.20 
   4  -1  12   -3.00    3.10 
  -4  -1 -12    1.50    2.10 
   4   1 -12    1.40    4.10 
   4   1  12    0.90    2.10 
  -4   1 -12    2.90    2.60 
   4  -1 -12    3.60    3.40 
  -4  -2 -12   39.40    5.30 
   4  -2  12   45.60    7.00 
   4   2 -12   32.30    7.60 
   4  -2 -12   51.69    9.40 
   4   2  12   41.20    5.00 
   4   2  12   42.30    4.40 
  -4   2 -12   42.20    6.70 
   4   3 -12   12.40    5.50 
  -4   3  12   17.10    6.60 
   4   3  12   19.60    3.70 
   4  -3 -12   20.00    6.50 
  -4   3 -12   21.90    4.90 
   4   3  12   21.10    3.10 
  -4   4  12   13.70    5.50 
   4   4 -12   24.40    6.90 
  -4   4 -12   16.30    5.00 
   4  -4 -12   23.30    6.50 
   4   4  12   15.70    3.20 
   4   4  12   18.40    2.80 
  -4   5  12    3.60    3.40 
   4   5 -12    2.70    3.10 
   4   5  12    1.80    2.10 
  -4   5 -12    2.80    4.00 
  -4   6  12    0.60    4.00 
   4   6 -12   -3.60    3.90 
  -4   6 -12    3.60    2.90 
   4   6  12   -2.10    1.70 
   4   6  12    2.60    1.60 
   4   7 -12   91.19   12.00 
  -4   7  12   68.39   11.90 
   4   7  12   89.99    6.60 
   4   7  12   87.89    5.60 
   4   8 -12   11.30    5.60 
  -4   8  12   35.90    8.60 
  -4   8 -12   28.50    7.30 
   4   8  12   21.10    3.80 
   4   8  12   32.80    4.70 
   4   9 -12   40.80   10.40 
  -4   9  12   39.30    9.10 
   4   9  12   37.50    5.30 
  -4   9 -12   39.40    8.20 
   4  10 -12    0.30    5.10 
  -4  10  12    5.90    4.80 
  -4  10 -12    5.50    4.80 
   4  10  12    2.70    3.00 
   4  11 -12   -7.80    5.20 
  -4  11  12   -8.80    4.30 
  -4  11 -12   -0.40    4.50 
   4   0 -13   -0.70    3.40 
  -4   0 -13    3.30    2.70 
   4   0  13    1.50    3.60 
  -4  -1 -13   29.30    5.60 
   4   1 -13   47.80   10.00 
   4  -1  13   30.00    6.20 
  -4   1 -13   52.19    8.00 
   4   1  13   39.20    5.50 
   4  -1 -13   58.39   11.10 
  -4  -2 -13   20.90    4.50 
   4   2 -13   12.70    5.20 
   4  -2 -13   27.50    7.40 
   4   2  13   10.10    2.90 
   4   2  13   18.90    4.30 
  -4   2 -13   21.10    5.10 
  -4   3  13   62.89   10.80 
   4   3 -13   30.50    7.90 
   4   3  13   34.50    4.10 
   4   3  13   53.69    5.90 
   4  -3 -13   50.49   10.30 
  -4   3 -13   57.19    7.70 
  -4   4  13   38.00    9.10 
   4   4 -13   35.70   10.20 
   4   4  13   36.90    4.70 
   4  -4 -13   43.70    9.70 
  -4   4 -13   59.19    9.00 
   4   4  13   39.50    3.80 
  -4   5  13   12.00    5.40 
   4   5 -13   14.20    6.20 
   4   5  13   15.30    2.40 
   4   5  13   12.90    2.90 
  -4   5 -13   11.60    4.70 
   4   6 -13   28.40    8.50 
  -4   6  13   35.80    8.10 
   4   6  13   38.00    4.50 
  -4   6 -13   44.00    8.50 
   4   6  13   39.80    3.70 
  -4   7  13  103.19   13.10 
   4   7 -13  126.29   14.40 
  -4   7 -13  103.59   12.00 
   4   7  13  108.29    7.20 
   4   7  13  119.39    6.50 
  -4   8  13   42.40   10.00 
   4   8 -13   44.40   10.10 
   4   8  13   38.40    5.10 
  -4   8 -13   33.30    7.70 
   4   9 -13   -3.70    5.00 
  -4   9  13    6.00    4.50 
   4   9  13   -4.40    2.30 
  -4   9 -13    6.90    4.30 
  -4  10  13   14.70    7.10 
   4  10 -13    0.50    5.30 
  -4  10 -13   13.00    5.90 
   4   0  14   28.10    5.80 
   4   0 -14   22.70    6.50 
   4   1 -14   73.39   12.30 
  -4  -1 -14  107.79    9.70 
   4  -1 -14   95.09   12.60 
  -4   1 -14   91.09    9.60 
   4   2 -14    4.60    4.80 
  -4  -2 -14    5.10    3.40 
  -4   2  14   11.80    5.30 
  -4   2 -14    6.70    3.60 
   4   2  14    5.00    2.70 
   4   2  14    1.80    2.80 
   4  -2 -14    7.60    5.00 
   4   3 -14    5.20    3.80 
  -4   3  14   -3.10    2.70 
  -4   3 -14    9.80    4.00 
   4   3  14    4.50    2.30 
   4  -3 -14   -2.90    4.60 
   4   3  14    1.00    2.40 
   4   4 -14    7.00    4.60 
  -4   4  14    2.50    3.90 
   4   4  14    1.00    2.20 
   4   4  14    0.20    1.70 
  -4   4 -14    2.50    2.30 
   4  -4 -14    5.20    4.60 
   4   5 -14  113.69   14.00 
  -4   5  14  116.59   14.00 
   4   5  14  110.89    7.30 
   4   5  14  100.49    5.90 
  -4   5 -14  120.59   12.00 
  -4   6  14   10.20    6.00 
   4   6 -14   18.10    6.60 
  -4   6 -14    4.30    4.80 
   4   6  14    5.20    2.20 
   4   6  14   10.60    2.80 
  -4   7  14  303.27   21.80 
   4   7 -14  301.17   23.60 
  -4   7 -14  307.87   20.70 
   4   7  14  294.57   11.40 
  -4   8  14    9.70    4.70 
   4   8 -14   -0.50    4.40 
  -4   8 -14    0.10    3.80 
   4   8  14   -0.70    2.70 
  -4   9  14   14.90    6.90 
   4   9 -14    4.20    6.10 
  -4   9 -14    3.60    5.80 
  -4   0 -15   -0.10    3.10 
   4   0 -15    9.40    5.10 
  -4  -1 -15   58.09    9.90 
   4   1 -15   61.79   11.80 
   4   1  15   66.89    8.00 
   4  -1 -15   66.09   14.90 
  -4   1 -15   84.39    9.90 
  -4  -2 -15    5.40    3.90 
  -4   2  15   11.30    4.50 
   4   2 -15   10.20    5.70 
  -4   2 -15   23.20    5.50 
   4  -2 -15    7.60    5.10 
   4   2  15   16.90    4.30 
   4   2  15   19.80    5.00 
   4   3 -15   72.69   12.30 
  -4   3  15   80.59   13.00 
   4   3  15   87.49    8.30 
  -4   3 -15   90.59   10.50 
   4   3  15   93.09    7.50 
   4  -3 -15   79.49   14.60 
  -4   4  15    8.80    5.50 
   4   4 -15    4.60    5.00 
  -4   4 -15    5.30    3.70 
   4   4  15    3.50    2.50 
   4   4  15   -1.70    2.40 
   4   5 -15   25.30    8.40 
  -4   5  15   16.80    5.70 
   4   5  15   24.10    4.40 
  -4   5 -15   34.80    8.30 
   4   6 -15    8.00    5.40 
  -4   6  15    0.50    5.00 
  -4   6 -15    1.30    3.80 
   4   6  15    3.70    2.50 
   4   7 -15   -1.80    4.00 
  -4   7  15   -0.50    3.70 
  -4   7 -15    5.00    4.50 
   4   8 -15   11.50    6.20 
  -4   8  15    5.30    4.80 
  -4   8 -15   -7.20    4.10 
  -4   0 -16   27.90    6.80 
   4   0 -16   26.60    8.90 
  -4  -1 -16   49.10    7.90 
   4   1 -16   49.00   10.50 
   4   1  16   46.90    7.10 
  -4   1 -16   51.39    8.70 
   4  -1 -16   36.30    9.20 
  -4   2  16   79.49   13.30 
   4   2 -16  103.49   16.10 
  -4  -2 -16  112.29   10.50 
  -4   2 -16   87.49   11.20 
   4   2  16  110.69   10.10 
   4  -2 -16   77.99   13.20 
   4   3 -16   16.60    7.90 
  -4   3  16   15.50    6.20 
   4   3  16   24.40    5.30 
   4  -3 -16   23.10    8.10 
  -4   3 -16   20.30    6.20 
   4   4 -16    8.60    5.40 
  -4   4  16   10.00    5.00 
   4   4  16   -0.20    2.80 
  -4   4 -16    7.40    5.80 
   4  -4 -16   13.50    7.10 
  -4   5  16    9.10    4.90 
   4   5 -16    3.30    7.00 
   4   5  16   10.40    3.20 
  -4   5 -16   11.70    4.60 
   4   6 -16   25.20    8.60 
  -4   6  16   11.10    7.20 
  -4   6 -16   30.20    7.00 
  -4   7  16  114.29   15.10 
   4   7 -16  116.29   15.50 
  -4   7 -16   66.19   11.50 
  -4   0 -17    0.70    4.10 
   4   0 -17    1.90    5.50 
   4   1 -17   74.09   14.30 
  -4  -1 -17   83.79    9.90 
  -4   1 -17   84.59   10.20 
   4  -1 -17   79.69   13.60 
  -4   2  17   23.60    7.20 
   4   2 -17   22.40    7.90 
  -4  -2 -17   21.10    4.90 
   4  -2 -17   15.30    8.20 
  -4   2 -17    8.90    4.80 
   4   3 -17   -4.90    4.60 
  -4   3  17    9.30    5.30 
   4   3  17    0.80    3.60 
  -4   3 -17   13.50    4.40 
   4  -3 -17    2.90    6.50 
  -4   4  17   18.70    7.00 
   4   4 -17   20.60    8.70 
  -4   4 -17   13.40    5.30 
   4  -4 -17   26.00    8.50 
  -4   5  17   14.80    6.30 
   4   5 -17    4.80    7.60 
  -4   5 -17   -1.00    4.30 
  -4   0 -18   14.60    5.70 
   4   0 -18   10.40    9.20 
  -4   1  18   44.60   11.80 
   4   1 -18   55.69   13.00 
  -4   1 -18   58.09    9.50 
   4  -1 -18   34.80   11.30 
   4   1  18   53.89    9.00 
   4   2 -18   -4.40    5.80 
  -4   2  18    4.20    5.90 
   4   2  18    9.60    5.50 
   4  -2 -18    2.10    6.90 
  -4   2 -18    0.70    4.30 
   4   3 -18    2.80    6.10 
  -4   3  18    2.10    5.00 
  -4   3 -18   -9.90    3.70 
   4  -3 -18   -9.30    5.30 
  -5   0   0    2.50    1.50 
   5   0   0   -0.30    0.90 
  -5   0   0    0.40    0.90 
   5   1   0 1567.34   33.20 
  -5   1   0 1579.94   35.60 
  -5  -1   0 1581.04   32.20 
  -5   1   0 1561.14   34.50 
   5  -1   0 1532.55   34.40 
  -5   2   0    0.10    1.00 
   5   2   0    1.60    1.10 
  -5  -2   0    0.10    0.70 
   5  -2   0   -0.50    1.20 
   5   3   0 3166.98   57.99 
  -5   3   0 3334.47   64.49 
   5  -3   0 3238.98   64.69 
  -5  -3   0 3223.18   56.89 
   5  -4   0   -2.00    1.50 
  -5   4   0    1.90    1.70 
  -5  -4   0   -0.50    1.00 
   5   4   0   -0.40    0.70 
  -5   5   0 2872.11   61.89 
   5   5   0 2852.71   54.59 
   5  -5   0 2815.32   63.29 
  -5  -5   0 2864.51   54.79 
  -5   6   0    3.00    2.60 
  -5  -6   0    3.40    2.90 
   5   6   0   -0.80    1.30 
   5  -6   0   -0.70    1.10 
  -5   7   0    0.60    2.80 
   5   7   0    4.40    2.10 
   5   8   0    0.20    2.40 
  -5   8   0   -3.30    3.30 
  -5  -8   0   -2.10    3.20 
   5   9   0  525.85   21.30 
  -5   9   0  525.65   26.50 
  -5  10   0   -4.10    4.70 
   5  10   0   -0.80    2.40 
  -5  11   0  309.07   21.90 
   5  11   0  305.57   17.70 
  -5  12   0   -0.30    5.00 
   5  12   0   -3.20    2.30 
  -5  13   0   35.50   10.10 
   5  13   0   35.60    7.30 
   5  14   0   -5.60    2.80 
  -5  14   0    6.90    6.40 
  -5   0  -1   -0.90    0.60 
  -5   0  -1    1.40    1.50 
  -5   0   1    0.80    0.80 
   5   0  -1   -1.20    0.60 
   5  -1   1 3485.55   62.89 
   5   1  -1 3441.66   64.09 
  -5   1   1 3453.25   66.19 
  -5   1   1 3449.75   65.09 
  -5  -1  -1 3351.76   59.19 
  -5  -1   1 3474.75   62.69 
   5  -1  -1 3519.95   66.69 
  -5   1  -1 3552.34   62.89 
  -5   1  -1 3489.55   64.09 
   5   1   1 3392.76   60.39 
  -5   2   1 1540.85   37.80 
  -5  -2  -1 1521.95   29.00 
  -5   2   1 1567.44   36.90 
   5  -2   1 1528.65   35.10 
   5   2  -1 1525.95   33.70 
  -5   2  -1 1565.54   35.00 
   5  -2  -1 1569.94   36.90 
  -5  -2   1 1546.75   32.20 
   5   2   1 1527.15   30.70 
   5  -3   1   38.60    4.80 
  -5   3   1   48.10    5.50 
  -5   3   1   33.80    5.70 
   5   3  -1   41.20    4.20 
  -5  -3  -1   39.90    3.20 
  -5  -3   1   38.40    3.90 
   5   3   1   41.40    3.60 
   5  -3  -1   38.10    5.00 
  -5   3  -1   43.00    5.00 
   5  -4   1  611.34   22.00 
  -5  -4  -1  623.64   16.40 
  -5   4   1  648.84   22.80 
   5   4  -1  594.84   18.40 
  -5   4  -1  632.94   21.60 
  -5  -4   1  617.94   18.10 
   5   4   1  615.94   16.60 
   5  -4  -1  618.74   22.70 
   5   5  -1  402.26   15.10 
   5  -5   1  374.16   18.90 
  -5  -5  -1  407.66   14.20 
  -5   5   1  410.26   18.40 
  -5   5  -1  429.66   18.50 
  -5  -5   1  403.46   15.10 
   5  -5  -1  427.76   19.40 
   5   5   1  408.86   13.60 
  -5  -6  -1  143.19    9.40 
  -5   6   1  158.88   11.90 
   5  -6   1  148.49   11.70 
   5   6  -1  157.78    9.60 
   5   6   1  158.28    8.70 
  -5  -6   1  136.39    9.40 
  -5   6  -1  151.98   11.80 
   5  -6  -1  147.19   11.90 
   5   7  -1    2.50    2.30 
  -5   7   1    5.60    3.70 
  -5  -7  -1    5.10    3.20 
   5   7   1    4.50    2.40 
  -5   7  -1    3.30    4.20 
  -5  -7   1   -0.70    2.90 
  -5   8   1   61.09    9.50 
  -5  -8  -1   67.89    8.00 
   5   8  -1   70.09    7.30 
  -5   8  -1   51.79    9.40 
   5   8   1   62.19    6.70 
  -5   9   1   19.70    6.70 
   5   9  -1   21.70    5.40 
   5   9   1   21.10    5.00 
  -5   9  -1   24.80    7.00 
  -5  10   1 1194.18   43.30 
   5  10  -1 1210.48   37.60 
   5  10   1 1243.58   36.20 
  -5  10  -1 1234.48   43.70 
   5  11  -1  127.69   11.70 
  -5  11   1  110.69   14.20 
  -5  11  -1  115.39   14.50 
   5  11   1  109.49   10.60 
  -5  12   1   19.00    7.30 
   5  12  -1   13.80    4.90 
  -5  12  -1    4.80    6.00 
   5  12   1   17.60    5.20 
  -5  13   1    1.70    5.70 
   5  13  -1   10.40    3.60 
  -5  13  -1    1.00    5.60 
   5  13   1    3.10    4.20 
   5  14  -1   36.50    8.00 
  -5  14   1   29.60   10.10 
   5  14   1   18.60    6.10 
  -5  14  -1   30.80    9.70 
  -5   0  -2  175.38    7.40 
  -5   0   2  195.78   10.10 
   5   0   2  184.78    7.60 
   5   0  -2  187.88   10.40 
  -5   0  -2  182.48    8.00 
  -5  -1  -2    3.30    1.10 
  -5   1   2   13.30    3.20 
  -5  -1  -2    3.00    1.20 
   5   1  -2    3.30    1.70 
  -5   1   2    5.80    2.20 
   5  -1   2    2.20    1.30 
  -5  -1   2    6.40    1.90 
   5  -1  -2    3.60    2.10 
  -5   1  -2    5.90    1.80 
   5   1   2    1.70    0.90 
  -5   2   2  339.87   14.90 
  -5   2   2  330.87   15.30 
   5  -2   2  339.27   13.30 
  -5  -2  -2  344.97    8.70 
   5   2  -2  328.17   13.40 
   5  -2  -2  335.47   14.80 
   5   2   2  344.27    9.80 
  -5  -2   2  344.47   12.70 
  -5   2  -2  347.47   13.00 
  -5  -3  -2  369.36    9.80 
  -5   3   2  350.36   15.80 
   5  -3   2  366.16   15.10 
  -5   3   2  344.97   16.60 
   5   3  -2  343.57   13.80 
   5  -3  -2  331.07   15.60 
  -5   3  -2  356.56   14.50 
  -5  -3   2  409.36   13.90 
  -5   4   2  351.06   17.40 
   5   4  -2  355.96   14.20 
  -5   4   2  329.47   16.40 
   5  -4   2  327.37   15.40 
  -5  -4  -2  339.07   10.90 
  -5  -4   2  335.67   13.20 
  -5   4  -2  350.36   15.40 
   5  -4  -2  330.97   16.30 
   5   4   2  333.77   10.50 
  -5   5   2   -1.70    1.40 
  -5  -5  -2    2.90    2.10 
   5   5  -2    0.40    1.50 
   5  -5   2    9.20    3.10 
  -5   5  -2    3.80    3.10 
   5  -5  -2    0.50    2.20 
  -5  -5   2    6.60    2.30 
   5   5   2    3.10    1.30 
  -5   6   2  233.88   14.60 
  -5  -6  -2  239.28   11.40 
   5  -6   2  239.78   14.80 
   5   6  -2  228.78   12.20 
  -5   6  -2  210.78   13.90 
  -5  -6   2  225.28   12.30 
   5   6   2  232.58   10.20 
   5  -6  -2  227.08   15.00 
  -5  -7  -2  128.69    9.10 
  -5   7   2  135.79   11.80 
   5   7  -2  124.39    9.40 
   5   7   2  128.79    8.10 
  -5   7  -2  115.09   11.80 
  -5  -7   2  118.19   10.10 
   5   8  -2  691.23   24.90 
  -5   8   2  703.53   29.10 
  -5  -8  -2  615.94   32.50 
  -5   8  -2  688.33   28.90 
   5   8   2  703.53   22.30 
  -5  -9  -2   41.50    6.90 
   5   9  -2   45.50    7.40 
  -5   9   2   45.70    9.10 
  -5   9  -2   34.00    8.10 
   5   9   2   35.00    5.90 
  -5  10   2   46.30    9.70 
   5  10  -2   27.80    6.40 
  -5  10  -2   14.90    7.00 
   5  10   2   30.20    5.80 
  -5  11   2  186.78   17.90 
   5  11  -2  227.98   15.70 
   5  11   2  225.68   14.50 
  -5  11  -2  207.38   18.10 
  -5  12   2   16.30    8.10 
   5  12  -2    5.30    5.00 
   5  12   2   13.60    4.30 
  -5  12  -2   23.10    7.20 
   5  13  -2    5.10    4.00 
  -5  13   2    5.10    5.80 
   5  13   2    4.90    4.30 
  -5  13  -2   11.30    6.40 
  -5  14   2   16.20    8.20 
   5  14  -2    0.80    4.10 
   5  14   2    1.80    3.90 
  -5  14  -2  -19.50    8.20 
  -5   0   3   -1.10    1.10 
   5   0   3    1.10    0.70 
   5   0  -3    5.60    2.20 
  -5   0  -3   -1.20    1.00 
  -5   1   3 4005.80   76.59 
   5  -1   3 3892.51   68.79 
  -5   1   3 3932.61   75.79 
  -5  -1  -3 3882.21   63.29 
   5   1  -3 4050.09   75.69 
  -5  -1  -3 3905.71   62.89 
  -5   1  -3 3930.51   67.79 
  -5  -1   3 3979.20   73.29 
   5  -1  -3 3938.01   77.09 
  -5   2   3 1421.36   37.90 
   5   2  -3 1442.36   35.20 
  -5  -2  -3 1427.06   23.90 
   5  -2   3 1435.86   32.90 
  -5  -2  -3 1432.86   24.80 
  -5   2   3 1541.55   38.40 
   5  -2  -3 1482.15   38.90 
  -5  -2   3 1446.56   33.40 
  -5   2  -3 1456.05   32.30 
   5   2   3 1444.06   25.10 
  -5   3   3 5233.98  100.49 
   5  -3   3 5311.67   94.59 
  -5   3   3 5348.27   99.29 
   5   3  -3 5315.07   94.79 
  -5  -3  -3 5356.46   82.79 
  -5   3  -3 5395.36   93.69 
   5  -3  -3 5231.68   98.69 
   5   3   3 5145.69   82.99 
  -5  -3   3 5223.28   92.29 
  -5   4   3 1388.86   38.20 
   5  -4   3 1282.57   34.80 
   5   4  -3 1353.36   34.00 
  -5   4   3 1356.36   39.30 
  -5  -4  -3 1357.76   26.50 
  -5   4  -3 1332.47   34.60 
   5  -4  -3 1369.66   38.10 
  -5  -4   3 1318.97   32.40 
   5  -5   3  104.79    9.00 
  -5   5   3   93.79    9.20 
  -5  -5  -3   99.59    6.10 
  -5   5   3   88.69    9.40 
   5   5  -3   92.19    7.80 
  -5   5  -3  101.39    9.20 
   5   5   3   97.79    5.40 
   5  -5  -3   97.49    9.40 
  -5   6   3   14.00    4.20 
  -5  -6  -3   12.60    3.00 
   5  -6   3   21.10    5.20 
  -5  -6   3   19.50    4.20 
   5   6   3   21.70    3.30 
  -5   6  -3   16.50    5.30 
   5  -6  -3   10.60    3.90 
   5   7  -3  353.56   17.00 
  -5  -7  -3  359.06   14.90 
  -5   7   3  348.47   18.90 
   5   7   3  351.66   13.40 
  -5   7  -3  350.06   19.40 
  -5  -8  -3  325.47   15.60 
   5   8  -3  317.07   16.90 
  -5   8   3  315.37   18.90 
   5   8   3  349.07   14.60 
  -5   8  -3  315.67   19.60 
  -5  -9  -3  416.06   19.20 
  -5   9   3  410.36   23.10 
   5   9  -3  419.16   20.40 
  -5   9  -3  448.66   24.10 
   5   9   3  421.56   17.70 
  -5  10   3   20.70    7.40 
   5  10  -3   16.70    5.50 
   5  10   3   16.70    4.50 
  -5  10  -3    9.90    6.00 
  -5  11   3    9.30    6.20 
   5  11  -3   23.90    6.30 
  -5  11  -3   20.50    7.30 
   5  11   3   12.30    4.90 
   5  12  -3    9.70    5.10 
  -5  12   3    3.20    5.10 
  -5  12  -3    7.10    6.10 
   5  12   3    2.20    3.60 
   5  13  -3   10.80    5.10 
  -5  13   3    4.60    5.50 
   5  13   3   12.10    4.50 
  -5  13  -3    9.90    7.00 
  -5  14   3   55.59   13.00 
   5  14  -3   34.40    8.60 
   5  14   3   47.00    8.30 
  -5  14  -3   33.10   10.80 
   5   0  -4  230.08   12.80 
   5   0   4  228.18    8.00 
  -5   0  -4  219.68    7.80 
  -5   0   4  233.48   12.20 
  -5   1   4   22.40    4.80 
   5   1  -4   20.80    4.50 
   5  -1   4   16.70    2.80 
  -5  -1  -4   22.50    1.80 
  -5  -1  -4   21.00    1.60 
  -5  -1   4   18.00    4.10 
  -5   1  -4   20.40    3.30 
   5  -1  -4   18.00    4.20 
  -5   2   4 1011.30   30.80 
   5   2  -4 1090.79   30.30 
  -5   2   4 1057.49   32.00 
   5  -2   4 1077.69   26.60 
  -5   2  -4 1034.50   25.80 
   5  -2  -4 1100.29   32.90 
  -5  -2   4 1067.49   28.10 
   5  -3   4 2450.85   51.69 
   5   3  -4 2486.75   53.89 
  -5   3   4 2498.25   57.99 
  -5   3   4 2487.95   56.79 
  -5  -3   4 2576.84   51.99 
  -5   3  -4 2524.05   51.39 
   5   4  -4   62.99    6.80 
  -5   4   4   76.19    8.00 
   5  -4   4   68.09    6.70 
  -5  -4  -4   72.69    3.70 
  -5   4   4   92.09    9.40 
   5   4   4   66.59    3.30 
   5  -4  -4   69.09    7.60 
  -5   4  -4   68.09    7.50 
   5  -5   4  242.78   14.20 
   5   5  -4  275.77   14.30 
  -5   5   4  291.47   17.90 
  -5   5  -4  262.27   14.80 
  -5  -5   4  292.47   14.30 
   5  -5  -4  266.57   16.10 
   5   5   4  282.87    8.90 
   5   6  -4  320.07   16.00 
  -5  -6  -4  315.47   12.00 
  -5   6   4  305.77   17.60 
  -5  -6   4  321.47   16.80 
   5   6   4  315.67   10.90 
  -5   6  -4  325.57   17.50 
  -5  -7  -4    9.70    2.60 
  -5   7   4   11.60    4.10 
   5   7  -4   11.50    3.80 
   5   7   4   15.20    2.90 
  -5   7  -4   13.70    5.70 
  -5  -8  -4  350.66   15.70 
   5   8  -4  323.27   17.70 
  -5   8   4  376.66   21.00 
   5   8   4  346.67   14.10 
  -5   8  -4  349.77   20.40 
  -5   9   4    6.20    4.30 
  -5  -9  -4    9.00    3.00 
  -5   9  -4   14.00    6.10 
   5   9   4    3.20    2.80 
  -5  10   4  636.84   30.40 
   5  10  -4  601.04   26.90 
  -5 -10  -4  602.14   31.30 
   5  10   4  653.33   23.00 
  -5  10  -4  650.03   36.30 
   5  11  -4    6.20    3.90 
  -5  11   4   -2.70    3.90 
   5  11   4   -3.40    2.30 
  -5  11  -4    2.10    5.00 
   5  12  -4    3.80    4.20 
  -5  12   4    5.30    5.50 
   5  12   4    1.40    2.70 
  -5  12  -4   -4.20    4.00 
   5  13  -4   24.30    7.30 
  -5  13   4    8.30    7.40 
   5  13   4   30.80    6.20 
   5  14  -4   31.90    8.40 
  -5  14   4   41.20   10.70 
   5  14   4   26.00    6.80 
  -5  14  -4   34.70    9.40 
  -5   0   5    3.30    1.80 
   5   0   5    0.50    0.80 
   5   0  -5    2.60    2.00 
  -5   1   5    6.00    2.60 
   5   1  -5    2.70    2.10 
   5  -1   5    0.80    1.30 
   5   1   5    3.90    0.80 
  -5  -1   5    3.80    2.20 
   5  -1  -5   -0.90    1.50 
  -5   1  -5   -0.10    1.50 
   5   2  -5 2650.33   58.39 
  -5   2   5 2657.53   59.99 
  -5   2   5 2644.94   59.89 
   5  -2   5 2644.64   52.19 
   5  -2  -5 2718.23   61.89 
  -5   2  -5 2705.03   51.29 
  -5  -2   5 2711.03   55.69 
   5   3  -5  295.17   15.00 
  -5   3   5  303.87   16.10 
   5  -3   5  297.17   13.30 
  -5  -3   5  275.27   13.50 
  -5   3  -5  279.47   12.70 
   5  -3  -5  277.27   16.40 
   5  -4   5   31.90    5.40 
  -5   4   5   24.70    5.30 
   5   4  -5   23.90    5.00 
  -5   4   5   25.80    5.90 
  -5   4  -5   19.30    4.80 
   5   4   5   26.10    1.40 
  -5  -4   5   26.30    4.90 
   5   4   5   28.00    1.60 
   5  -5   5  113.99    9.70 
  -5   5   5   92.49    9.70 
   5   5  -5   99.49    8.80 
  -5  -5  -5  106.89    5.40 
  -5   5   5  107.49   10.80 
   5   5   5  114.19    5.50 
   5  -5  -5  106.09   10.20 
  -5  -5   5  108.69    8.80 
  -5   5  -5  118.29   10.60 
   5   6  -5  270.37   15.10 
  -5   6   5  245.18   16.30 
  -5  -6  -5  255.57   10.40 
  -5   6  -5  257.57   15.60 
   5   6   5  269.17    9.40 
  -5  -7  -5   13.20    2.90 
   5   7  -5   11.70    4.40 
  -5   7   5   10.30    4.40 
  -5   7  -5    7.80    4.90 
   5   7   5   11.90    2.70 
   5   8  -5 1077.69   35.30 
  -5  -8  -5 1022.80   29.00 
  -5   8   5 1032.90   37.40 
   5   8   5 1010.50   26.30 
  -5   8  -5 1024.60   35.90 
  -5  -9  -5  197.08   13.10 
   5   9  -5  197.18   14.70 
  -5   9   5  172.38   14.90 
   5   9   5  192.18   10.80 
  -5   9  -5  202.18   16.10 
   5  10  -5   68.19   10.60 
  -5 -10  -5   73.39    8.50 
  -5  10   5  104.69   12.10 
   5  10   5   83.79    8.00 
  -5  10  -5   71.69   11.70 
  -5  11   5   46.40   10.10 
   5  11  -5   48.90    9.30 
  -5  11  -5   38.10    8.70 
   5  11   5   64.99    7.60 
  -5  12   5    2.10    4.50 
   5  12  -5    7.60    4.60 
  -5  12  -5   10.50    5.50 
   5  12   5    2.30    3.50 
  -5  13   5   42.40   11.00 
   5  13  -5   35.90    8.90 
  -5  13  -5   35.80    8.80 
   5  13   5   32.90    6.70 
  -5  14   5    2.60    5.90 
   5  14  -5   10.60    6.00 
  -5  14  -5    4.80    5.40 
   5  14   5   -0.80    3.40 
   5   0  -6 3362.46   72.59 
  -5   0  -6 3377.26   56.49 
   5   0   6 3435.46   57.99 
   5  -1   6   66.09    5.10 
   5   1  -6   61.59    7.20 
  -5  -1  -6   58.99    2.80 
  -5   1   6   61.49   12.30 
   5   1   6   60.09    2.90 
   5  -1  -6   62.59    7.50 
  -5   1  -6   57.99    4.50 
  -5  -1   6   56.49    6.40 
  -5   2   6 1786.52   46.80 
  -5   2   6 1803.82   47.30 
   5   2  -6 1859.81   46.80 
   5  -2   6 1861.61   39.90 
  -5   2  -6 1881.11   38.30 
   5  -2  -6 1827.62   48.90 
  -5  -2   6 1843.72   43.50 
  -5   3   6    3.40    2.70 
  -5   3   6    5.30    3.00 
   5  -3   6    4.00    2.50 
  -5  -3   6    1.50    2.10 
  -5   3  -6    2.80    2.40 
   5  -3  -6    6.70    3.10 
  -5   4   6  964.50   33.90 
   5   4  -6  910.71   30.40 
  -5   4   6  966.80   33.30 
  -5  -4   6  986.80   29.50 
  -5   4  -6  958.30   27.70 
  -5   5   6   17.00    5.00 
   5   5  -6   15.10    4.40 
   5  -5   6   13.40    4.10 
  -5   5  -6   11.70    4.10 
   5   5   6   13.70    1.60 
   5   5   6   10.00    1.70 
  -5  -6  -6  109.09    8.70 
   5   6  -6  125.19   10.80 
  -5   6   6  131.19   11.90 
   5   6   6  105.19    6.40 
  -5   6  -6  123.39   10.70 
   5   6   6  112.69    5.50 
  -5   7   6   43.70    8.30 
  -5  -7  -6   63.59    5.50 
   5   7  -6   59.29    7.90 
  -5   7  -6   79.19    9.50 
   5   7   6   58.19    4.80 
  -5   8   6   49.20    9.10 
  -5  -8  -6   43.90    5.50 
   5   8  -6   41.00    7.60 
  -5   8  -6   36.60    7.70 
   5   8   6   38.30    4.60 
  -5   9   6   -1.30    3.00 
   5   9  -6    4.70    4.10 
  -5  -9  -6    3.40    2.80 
  -5   9  -6   -1.80    2.40 
   5   9   6    2.60    2.20 
  -5  10   6   39.80    8.60 
   5  10  -6   24.00    6.40 
  -5 -10  -6   38.30    6.30 
  -5  10  -6   40.40    8.30 
   5  10   6   28.60    5.30 
  -5  11   6   17.80    6.60 
   5  11  -6   35.00    7.60 
  -5  11  -6   27.60    7.60 
   5  11   6   34.50    6.00 
   5  12  -6  114.39   13.00 
  -5  12   6  132.49   14.40 
  -5  12  -6  117.49   13.60 
   5  12   6   95.79    9.30 
   5  13  -6   -1.70    4.30 
  -5  13   6   18.90    7.70 
  -5  13  -6    2.60    4.40 
   5  13   6   -2.90    3.00 
  -5  14   6  -15.90    6.00 
   5  14  -6    0.10    5.80 
  -5  14  -6    3.20    4.70 
   5  14   6    5.80    4.70 
   5   0  -7   -3.80    1.80 
   5   0   7    1.40    1.40 
  -5   0  -7    3.10    1.30 
  -5   0   7   -0.60    1.50 
  -5   1   7  497.75   20.70 
   5  -1   7  454.45   15.10 
  -5  -1  -7  467.95   11.20 
   5   1   7  462.05   11.00 
  -5  -1   7  436.16   18.80 
   5  -1  -7  460.45   22.10 
  -5   1  -7  466.95   14.00 
  -5   2   7  141.19   11.10 
   5   2  -7  151.28   11.90 
  -5   2   7  148.59   14.70 
   5  -2   7  152.58    9.30 
  -5  -2   7  165.78   11.00 
   5  -2  -7  121.69   21.30 
  -5   2  -7  150.38    8.30 
  -5   3   7   32.80    6.40 
   5  -3   7   40.80    6.10 
  -5   3   7   32.90    6.80 
   5   3  -7   44.60    7.30 
  -5   3  -7   30.80    4.90 
   5  -3  -7   31.00    6.80 
  -5   4   7   71.29    8.90 
   5   4  -7   84.99    8.90 
   5  -4   7   80.79    7.90 
  -5   4  -7   67.39    6.90 
   5  -5   7   99.69    9.90 
   5   5  -7  126.59   11.20 
  -5   5   7  125.29   12.30 
   5   5   7  116.39    3.50 
   5   5   7  113.59    3.80 
  -5   5  -7  111.39    9.40 
   5   6  -7   -1.10    1.90 
  -5   6   7   -0.80    2.80 
   5   6   7   -0.40    1.10 
  -5   6  -7    0.90    2.20 
   5   6   7    2.60    1.30 
  -5   7   7   44.70    8.40 
   5   7  -7   40.30    7.70 
  -5  -7  -7   57.39    5.10 
   5   7   7   55.99    4.50 
  -5   7  -7   66.69    8.30 
   5   7   7   66.99    5.80 
  -5  -8  -7   35.30    4.70 
   5   8  -7   32.60    7.20 
  -5   8   7   39.50    8.00 
   5   8   7   40.80    5.40 
  -5   8  -7   29.40    7.00 
   5   8   7   25.60    4.00 
  -5   9   7  173.68   15.60 
   5   9  -7  179.58   16.00 
  -5  -9  -7  180.38   11.30 
   5   9   7  171.78    9.80 
   5   9   7  159.48   11.60 
  -5   9  -7  159.88   14.20 
   5  10  -7   48.20    8.90 
  -5 -10  -7   40.50    7.00 
  -5  10  -7   35.80    8.20 
   5  10   7   62.89    6.40 
   5  11  -7   21.80    7.00 
  -5  11   7   19.20    6.00 
   5  11   7   29.80    5.40 
  -5  11  -7   20.00    6.40 
  -5  12   7   -3.40    4.40 
   5  12  -7   -4.40    2.60 
   5  12   7   -2.90    3.00 
  -5  12  -7    2.20    3.90 
   5  13  -7   -3.70    3.80 
  -5  13   7   -3.80    5.40 
   5  13   7   -1.20    3.20 
  -5  13  -7   -9.80    4.30 
   5   0   8  287.27   10.70 
  -5   0   8  289.57   15.70 
  -5   0  -8  308.97   10.50 
   5   0  -8  285.47   17.50 
   5  -1   8 1321.67   30.50 
   5   1  -8 1290.57   40.10 
  -5   1   8 1239.08   37.30 
   5   1   8 1272.77   25.10 
   5  -1  -8 1252.37   40.70 
  -5   1  -8 1306.67   28.80 
  -5   2   8  243.98   16.20 
   5   2  -8  230.18   15.40 
   5  -2   8  234.88   12.20 
  -5   2   8  262.87   16.60 
  -5   2  -8  214.28   10.50 
   5   2   8  232.68    5.40 
   5  -2  -8  264.57   17.20 
   5   3  -8  253.67   16.20 
  -5   3   8  257.07   16.60 
   5  -3   8  253.97   13.80 
   5  -3  -8  261.97   17.80 
  -5   3  -8  248.18   12.30 
   5   4  -8    2.20    2.60 
   5  -4   8    4.10    2.90 
  -5   4   8    1.50    2.40 
   5  -4  -8   -4.20    2.20 
  -5   4  -8    2.30    2.40 
   5   5  -8    2.30    3.20 
  -5   5   8    6.10    3.50 
  -5   5  -8    1.70    2.20 
  -5   6   8  248.38   17.70 
   5   6  -8  245.68   16.30 
   5   6   8  252.77    7.50 
   5   6   8  250.77    8.20 
  -5   6  -8  239.08   14.70 
   5   7  -8  150.38   13.30 
  -5   7   8  139.79   13.40 
  -5   7  -8  144.99   12.10 
   5   7   8  169.58    8.30 
   5   7   8  159.08    7.00 
   5   8  -8  336.47   20.80 
  -5   8   8  317.77   21.20 
   5   8   8  347.87   14.60 
   5   8   8  337.07   12.20 
  -5   8  -8  374.66   20.40 
  -5   9   8  108.39   12.80 
  -5  -9  -8  131.39    9.30 
   5   9  -8  107.69   11.80 
  -5   9  -8  111.39   12.10 
   5   9   8  121.49    9.70 
   5   9   8  106.69    7.50 
   5  10  -8   39.10    8.80 
  -5 -10  -8   36.30    9.00 
  -5  10   8   36.70    8.30 
   5  10   8   37.30    5.50 
  -5  10  -8   34.70    7.80 
  -5  11   8    6.80    5.80 
   5  11  -8    1.80    4.70 
   5  11   8   14.00    3.70 
   5  11   8    9.70    5.70 
  -5  11  -8   24.10    7.00 
   5  12  -8   20.10    7.50 
  -5  12   8   25.80    8.60 
  -5  12  -8   28.70    8.50 
   5  12   8   12.30    4.30 
  -5  13   8   31.90    9.20 
   5  13  -8   13.30    6.30 
  -5  13  -8   13.00    7.20 
   5  13   8   19.70    5.50 
   5   0   9    0.40    2.20 
   5   0  -9    0.20    2.40 
  -5   0  -9   -0.20    1.30 
  -5  -1  -9  102.79    6.00 
   5  -1   9   89.99    7.40 
   5   1  -9   83.99    9.90 
   5   1   9   91.79    6.30 
  -5   1  -9   90.09    6.60 
   5  -1  -9   93.69   10.80 
   5   2  -9    2.10    2.80 
  -5   2   9    2.60    3.20 
   5  -2   9    3.00    3.20 
  -5   2  -9    0.10    1.80 
   5  -2  -9   -1.30    2.00 
   5   2   9    0.30    0.90 
   5   2   9    4.00    1.50 
   5  -3   9   -3.70    3.00 
  -5   3   9    0.70    2.80 
   5   3  -9    1.20    2.80 
  -5   3  -9    6.50    2.80 
   5  -3  -9    7.10    4.00 
   5   4  -9  111.19   11.10 
  -5   4   9  114.59   11.80 
   5  -4   9  114.99   10.60 
   5  -4  -9  106.39   11.90 
  -5   4  -9  115.09    9.40 
   5   5  -9   42.00    8.30 
  -5   5   9   34.20    7.60 
  -5   5  -9   43.10    6.90 
  -5   6   9   46.90    8.80 
   5   6  -9   50.09    9.10 
  -5   6  -9   50.49    8.00 
   5   6   9   54.89    3.00 
   5   6   9   56.29    3.00 
   5   7  -9   10.40    4.20 
  -5   7   9   11.60    5.40 
   5   7   9   16.60    3.90 
  -5   7  -9   18.70    5.00 
   5   7   9   13.20    2.20 
  -5   8   9    3.20    4.40 
   5   8  -9    5.00    3.80 
   5   8   9    6.30    2.30 
   5   8   9    8.30    2.30 
  -5   8  -9    2.00    2.80 
  -5   9   9    3.60    4.20 
   5   9  -9    2.60    4.10 
  -5   9  -9    6.40    3.70 
   5   9   9    3.00    2.30 
   5   9   9    7.30    3.60 
  -5  10   9    7.50    4.30 
   5  10  -9    3.30    3.50 
   5  10   9    3.00    2.30 
  -5  10  -9   -3.50    2.50 
   5  10   9   -1.50    4.10 
   5  11  -9   25.20    7.50 
  -5  11   9   14.80    6.00 
  -5  11  -9   15.80    6.70 
   5  11   9   20.20    5.20 
  -5  12   9   53.69   11.50 
   5  12  -9   55.09   11.80 
   5  12   9   60.69    7.40 
  -5  12  -9   57.39   11.10 
   5   0  10  695.43   20.30 
  -5   0 -10  712.13   20.50 
   5   0 -10  750.22   31.70 
   5   1 -10  180.08   15.10 
  -5  -1 -10  173.88    8.80 
   5  -1  10  172.78   10.80 
   5  -1 -10  175.18   15.30 
  -5   1 -10  180.58   10.00 
   5   1  10  177.78    8.40 
  -5   2  10   26.70    6.60 
   5   2 -10   35.70    7.90 
  -5  -2 -10   28.50    3.40 
   5  -2  10   29.40    5.90 
  -5   2 -10   27.20    4.70 
   5   2  10   32.90    3.60 
   5  -2 -10   28.30    7.50 
  -5   3  10   50.09    9.00 
   5  -3  10   52.99    7.90 
   5   3 -10   61.79    9.90 
   5   3  10   55.29    2.90 
   5   3  10   57.59    2.80 
  -5   3 -10   48.60    7.10 
   5  -3 -10   58.69   10.50 
  -5   4  10    7.60    4.20 
   5   4 -10    1.10    2.30 
  -5   4 -10    3.20    2.70 
   5  -4 -10   -1.50    2.70 
  -5   5  10  167.28   15.00 
   5   5 -10  163.48   14.50 
  -5   5 -10  152.98   11.60 
  -5   6  10   31.70    7.60 
   5   6 -10   28.90    7.60 
   5   6  10   29.30    1.90 
  -5   6 -10   28.10    6.20 
   5   7 -10  168.18   15.20 
  -5   7  10  205.48   16.90 
  -5   7 -10  173.38   13.90 
   5   7  10  169.78    8.60 
  -5   8  10   66.49   11.50 
   5   8 -10   83.79   10.60 
   5   8  10   61.99    4.70 
   5   8  10   70.39    5.30 
  -5   9  10   24.90    7.50 
   5   9 -10   23.10    6.40 
   5   9  10   22.50    3.70 
  -5   9 -10   19.60    6.10 
   5   9  10   15.10    3.80 
  -5  10  10    0.00    3.40 
   5  10 -10   -0.60    4.50 
   5  10  10    4.50    2.50 
  -5  10 -10   -0.80    3.70 
   5  10  10    1.80    4.40 
   5  11 -10    3.00    4.30 
  -5  11  10    4.00    4.60 
   5  11  10    2.40    2.60 
  -5  11 -10    3.70    4.50 
   5  12 -10   -0.20    4.70 
  -5  12  10    5.60    5.40 
  -5  12 -10    2.60    5.20 
   5  12  10   -0.10    3.30 
   5   0  11   -4.70    2.20 
   5   0 -11    1.80    3.40 
  -5   0 -11    0.20    2.20 
  -5  -1 -11  554.94   18.20 
   5  -1  11  536.25   19.80 
   5   1 -11  510.75   27.00 
   5   1  11  556.04   16.80 
   5  -1 -11  582.94   29.20 
  -5   1 -11  555.44   19.40 
   5  -2  11   17.90    5.20 
   5   2 -11   16.40    5.30 
  -5   2  11   28.10    6.90 
  -5  -2 -11   22.00    3.70 
   5   2  11   18.30    3.00 
   5  -2 -11   31.80    8.10 
  -5   2 -11   22.00    4.60 
   5   2  11   19.40    3.20 
   5   3 -11  184.98   15.80 
  -5   3  11  158.48   15.10 
   5  -3  11  167.18   12.30 
  -5   3 -11  151.48   10.90 
   5   3  11  161.38    6.00 
   5   3  11  167.78    6.40 
   5  -3 -11  158.78   15.60 
   5   4 -11   78.99   10.80 
  -5   4  11   66.49   11.00 
  -5   4 -11   70.99    8.00 
   5  -4 -11   80.89   11.00 
  -5   5  11   10.00    6.20 
   5   5 -11   22.60    6.80 
  -5   5 -11   22.60    5.00 
  -5   6  11  716.33   33.30 
   5   6 -11  753.92   34.40 
  -5   6 -11  766.42   29.20 
  -5   7  11   19.10    5.90 
   5   7 -11   16.90    6.10 
  -5   7 -11   13.50    5.50 
   5   7  11   28.10    2.20 
   5   7  11   21.90    2.20 
   5   8 -11  403.56   25.40 
  -5   8  11  398.56   25.50 
   5   8  11  416.56   11.60 
  -5   8 -11  416.26   22.90 
   5   8  11  429.06   15.70 
  -5   9  11   17.30    6.40 
   5   9 -11   10.00    5.80 
   5   9  11   12.80    2.80 
  -5   9 -11   16.70    5.50 
   5   9  11    6.30    2.80 
   5  10 -11   24.90    8.20 
  -5  10  11   23.30    8.50 
   5  10  11   30.90    4.40 
  -5  10 -11   38.30    8.80 
  -5  11  11   -1.80    4.70 
   5  11 -11    4.10    7.40 
  -5  11 -11   -2.80    4.60 
   5  11  11    2.40    3.20 
   5   0  12   89.29    8.10 
   5   0 -12   66.29   12.00 
  -5   0 -12   89.39    7.70 
   5  -1  12  596.34   22.80 
   5   1 -12  573.94   29.50 
  -5  -1 -12  589.34   19.90 
   5  -1 -12  626.34   31.40 
  -5   1 -12  576.54   21.40 
   5   1  12  598.44   18.30 
  -5   2  12   10.60    5.00 
   5  -2  12    8.70    4.50 
  -5  -2 -12    7.80    2.50 
   5   2 -12    4.70    4.30 
  -5   2 -12    9.70    4.50 
   5  -2 -12    6.40    4.80 
   5   2  12    5.90    2.20 
   5   2  12   12.60    2.80 
  -5   3  12   46.20    9.30 
   5   3 -12   42.40    9.00 
   5  -3 -12   46.90   10.00 
  -5   3 -12   32.70    5.90 
   5   3  12   46.90    4.90 
  -5   4  12   14.60    5.90 
   5   4 -12   18.60    6.40 
   5   4  12   14.50    1.80 
   5   4  12   14.60    1.80 
  -5   4 -12   12.30    4.40 
   5  -4 -12   16.00    6.20 
   5   5 -12   20.30    5.90 
  -5   5  12   -6.00    2.80 
  -5   5 -12    3.30    3.30 
   5   6 -12    1.60    4.30 
  -5   6  12    9.00    5.20 
  -5   6 -12   14.70    5.00 
  -5   7  12   38.20    8.40 
   5   7 -12   29.40    7.80 
  -5   7 -12   29.90   12.70 
  -5   8  12   19.00    6.60 
   5   8 -12    8.50    6.10 
   5   8  12   15.40    1.90 
  -5   8 -12   11.30    4.70 
  -5   9  12   -3.20    4.80 
   5   9 -12   -0.50    4.50 
  -5   9 -12    0.30    3.60 
   5   9  12    0.20    1.60 
   5  10 -12   45.00   11.50 
  -5  10  12   57.99   10.50 
  -5  10 -12   59.39   11.10 
   5  11 -12   17.00    6.60 
  -5  11  12   22.30    7.70 
  -5  11 -12    9.80    5.40 
   5   0  13    1.70    3.30 
  -5   0 -13    5.40    2.80 
   5   0 -13    1.40    3.80 
   5   1 -13    8.60    5.00 
  -5  -1 -13    6.10    2.80 
   5  -1  13    8.40    4.10 
  -5   1 -13    2.80    3.30 
   5  -1 -13    8.30    5.20 
   5   1  13    0.10    2.80 
  -5  -2 -13   65.79    6.20 
  -5   2  13   69.69   11.80 
   5   2 -13   55.89   10.90 
  -5   2 -13   44.60    7.10 
   5   2  13   65.99    5.60 
   5   2  13   62.69    5.90 
   5  -2 -13   55.29   11.10 
  -5   3  13  224.08   18.30 
   5   3  13  199.38    8.00 
   5   3  13  201.68    8.90 
  -5   3 -13  186.78   13.10 
   5  -3 -13  182.78   18.50 
   5   4 -13   71.09   12.20 
  -5   4  13   53.99   10.40 
   5   4  13   81.89    4.10 
  -5   4 -13   77.09    8.50 
   5   4  13   82.69    5.40 
   5  -4 -13   80.39   13.60 
  -5   5  13    0.00    4.30 
   5   5 -13    4.00    4.50 
  -5   5 -13    9.00    4.00 
   5   6 -13  104.69   13.00 
  -5   6  13  103.79   12.80 
  -5   6 -13  113.49   11.70 
   5   7 -13   -8.10    3.80 
  -5   7 -13    9.60    3.90 
   5   8 -13    7.80    5.90 
  -5   8  13    7.10    4.70 
  -5   8 -13    8.20    4.90 
   5   9 -13    8.30    5.20 
  -5   9  13   16.90    7.30 
  -5   9 -13   13.50    5.60 
  -5  10  13    7.70    5.10 
   5  10 -13    3.30    4.60 
  -5  10 -13    6.50    5.10 
  -5   0 -14  380.16   18.40 
   5   0  14  408.06   18.20 
   5   0 -14  415.16   28.90 
   5   1 -14   -2.60    5.40 
  -5  -1 -14    0.60    2.80 
   5  -1  14   -3.30    3.80 
   5   1  14    3.90    3.20 
   5  -1 -14    7.10    5.00 
  -5   1 -14    3.10    2.90 
   5   2 -14   -5.30    3.40 
  -5   2  14    8.70    4.10 
  -5  -2 -14   -0.30    2.20 
  -5   2 -14    2.30    3.10 
   5   2  14   -0.40    2.50 
   5  -2 -14    0.80    3.60 
   5   2  14   -1.60    2.20 
  -5   3  14    2.80    4.30 
   5   3 -14    4.70    4.40 
  -5   3 -14    0.50    3.40 
   5   3  14    7.80    2.30 
   5   3  14    4.60    2.30 
   5  -3 -14    3.30    5.00 
   5   4 -14   13.60    6.00 
  -5   4  14    2.90    4.70 
  -5   4 -14    4.30    3.70 
  -5   5  14    0.00    3.60 
   5   5 -14    2.90    4.60 
  -5   5 -14    2.20    2.70 
  -5   6  14    1.70    4.80 
   5   6 -14   -1.80    4.80 
  -5   6 -14    2.20    4.70 
  -5   7  14   -6.00    3.70 
  -5   7 -14    6.50    4.30 
  -5   8  14   31.30    8.40 
   5   8 -14   18.80    7.60 
  -5   8 -14   25.10    7.00 
   5   9 -14    0.80    4.30 
  -5   9  14    7.00    6.00 
  -5   9 -14   -1.70    4.00 
   5   0  15   -4.00    3.80 
   5   0 -15   -0.60    4.50 
  -5  -1 -15    5.00    3.70 
   5   1 -15   -2.70    5.70 
   5  -1 -15   10.00    5.70 
  -5   1 -15    5.80    4.50 
   5   1  15   17.70    5.00 
   5   2 -15  130.99   15.60 
  -5   2  15  127.09   14.70 
  -5  -2 -15  127.49    9.80 
  -5   2 -15  111.19   11.10 
   5   2  15  127.29    8.80 
   5   2  15  136.39    9.40 
   5  -2 -15  142.99   15.80 
  -5   3  15   -7.40    4.30 
   5   3 -15   -4.70    4.20 
   5  -3 -15   -2.60    4.70 
  -5   3 -15    6.10    3.70 
   5   3  15    7.80    2.60 
   5   3  15    7.20    3.00 
  -5   4  15   28.20    8.00 
   5   4 -15   32.40    9.00 
  -5   4 -15   21.80    6.00 
   5  -4 -15   35.20    9.50 
  -5   5  15   12.00    5.50 
   5   5 -15   10.20    7.00 
  -5   5 -15   14.00    7.60 
   5   6 -15   10.50    6.70 
  -5   6  15    4.40    5.10 
  -5   6 -15    9.90    5.10 
   5   7 -15    1.80    4.10 
  -5   7  15    5.50    4.40 
  -5   8  15   -2.10    5.90 
   5   8 -15    1.70    6.30 
  -5   8 -15    8.60    5.20 
  -5   0 -16   35.70    6.60 
   5   0 -16   12.30    7.60 
  -5  -1 -16  154.48   12.40 
   5   1 -16  183.28   19.00 
  -5   1 -16  177.98   14.00 
   5  -1 -16  188.38   19.60 
  -5   2  16   39.30    9.30 
  -5  -2 -16   48.30    6.40 
   5   2 -16   26.70    8.60 
   5   2  16   50.69    6.60 
   5  -2 -16   56.49   12.30 
  -5   2 -16   45.10    8.00 
   5   3 -16   18.00    7.70 
  -5   3  16   33.30    8.00 
   5   3  16   21.90    4.10 
  -5   3 -16   25.30    6.30 
   5  -3 -16   15.20    8.40 
   5   4 -16   21.50    8.20 
  -5   4  16   31.60    7.60 
  -5   4 -16    9.70    5.00 
   5  -4 -16   13.00    8.30 
  -5   5  16   -2.10    4.70 
   5   5 -16   -2.50    4.80 
  -5   5 -16   13.20    4.50 
   5   6 -16   -2.40    6.40 
  -5   6  16    5.10    6.30 
  -5   6 -16    7.50    4.60 
   5   7 -16    8.80    7.90 
  -5   7  16    3.50    5.80 
  -5   7 -16   -0.40    5.70 
   5   0 -17   -9.10    6.00 
  -5   0 -17   -0.90    4.30 
  -5  -1 -17    4.30    4.30 
   5   1 -17    7.00    6.90 
  -5   1 -17    1.50    4.50 
   5  -1 -17   -2.60    4.30 
   5   2 -17   -2.10    4.10 
  -5   2  17   -0.10    4.60 
  -5   2 -17    5.70    4.20 
   5   2  17   -7.40    3.00 
   5  -2 -17   -1.10    5.60 
  -5   3  17   -3.00    4.90 
   5   3 -17    5.70    6.50 
   5  -3 -17    6.80    6.20 
  -5   3 -17   17.70    5.30 
   5   4 -17    4.30    5.80 
  -5   4  17   11.70    6.10 
  -5   4 -17   10.30    5.50 
   5  -4 -17   10.50    7.10 
   5   5 -17    5.40    5.30 
  -5   5  17   10.10    7.70 
  -5   5 -17   10.10    5.00 
   5   0 -18   61.79   14.10 
  -5   0 -18   62.69   10.10 
   5   1 -18  -14.10    5.30 
  -5   1  18    8.90    6.90 
   5  -1 -18    7.00    7.50 
  -5   1 -18   -8.90    3.50 
   5   2 -18   -9.10    4.20 
  -5   2  18    1.10    5.40 
   5  -2 -18   -5.20    6.20 
  -5   2 -18   -3.20    4.40 
  -6   0   0 2249.18   46.00 
   6   0   0 2217.78   46.60 
  -6   0   0 2204.68   45.60 
   6   1   0    1.30    1.10 
  -6   1   0   -0.20    1.00 
  -6  -1   0   -0.20    0.90 
  -6   1   0   -0.90    0.80 
   6  -1   0   -1.40    0.90 
  -6   2   0 2843.72   57.39 
   6  -2   0 2817.72   57.49 
   6   2   0 2767.12   53.69 
  -6  -2   0 2739.63   51.19 
  -6   2   0 2769.32   58.59 
   6   3   0    0.60    1.30 
  -6   3   0    1.00    1.80 
   6  -3   0    0.50    1.60 
  -6  -3   0    0.80    1.10 
   6  -4   0  332.67   16.60 
  -6   4   0  368.36   16.90 
   6   4   0  352.36   13.40 
  -6  -4   0  371.36   12.80 
   6  -5   0   -0.30    1.80 
  -6  -5   0   -1.20    1.40 
  -6   5   0   -3.50    1.50 
   6   5   0   -2.50    1.20 
   6   6   0  310.17   13.60 
  -6   6   0  319.97   17.30 
  -6  -6   0  308.47   13.90 
  -6   7   0    0.80    2.90 
   6   7   0   -0.20    1.90 
  -6  -7   0    0.60    2.80 
  -6   8   0  176.68   15.00 
  -6  -8   0  191.28   13.40 
   6   8   0  185.88   11.60 
   6   9   0   -1.10    2.50 
  -6   9   0    5.90    5.10 
  -6  10   0  492.25   27.00 
   6  10   0  477.55   21.40 
  -6  11   0   -4.80    4.40 
   6  11   0    3.00    3.00 
  -6  12   0  140.59   16.40 
   6  12   0  168.88   14.10 
   6  13   0   -6.50    3.20 
  -6  13   0   11.50    7.30 
   6  14   0    1.00    5.20 
  -6   0   1    2.00    1.00 
  -6   0   1    0.00    0.80 
  -6   0  -1    0.50    0.60 
   6   0  -1   -2.00    1.00 
  -6   1   1  482.45   17.80 
   6   1  -1  459.35   16.80 
  -6   1   1  476.05   18.20 
  -6  -1  -1  489.75   14.70 
  -6  -1  -1  467.75   14.70 
   6  -1   1  481.55   16.50 
  -6   1  -1  469.45   17.00 
   6  -1  -1  487.05   18.60 
  -6   1  -1  484.95   16.30 
  -6  -1   1  469.25   16.00 
   6   1   1  490.05   15.50 
  -6  -2  -1  428.96   12.50 
   6  -2   1  414.06   16.20 
   6   2  -1  422.16   15.70 
  -6   2   1  440.96   18.30 
  -6   2   1  396.26   16.70 
   6   2   1  421.76   13.80 
   6  -2  -1  412.36   17.00 
  -6  -2   1  439.06   14.60 
  -6   2  -1  436.46   16.30 
  -6  -3  -1 4792.52   80.19 
   6  -3   1 4870.61   90.49 
   6   3  -1 4776.22   86.19 
  -6   3   1 4939.71   94.09 
  -6   3   1 4752.42   90.99 
  -6  -3   1 4681.63   83.49 
   6  -3  -1 4854.61   91.89 
  -6   3  -1 5052.99   89.99 
   6  -4   1  853.41   28.10 
  -6  -4  -1  875.91   21.00 
   6   4  -1  857.41   24.30 
  -6   4   1  885.11   28.70 
  -6   4  -1  889.11   27.50 
   6   4   1  877.81   22.00 
   6  -4  -1  835.62   30.30 
  -6  -4   1  883.41   23.20 
  -6   5   1  790.62   31.10 
   6  -5   1  775.32   27.90 
   6   5  -1  789.82   23.50 
  -6  -5  -1  803.62   21.40 
  -6  -5   1  785.12   22.70 
  -6   5  -1  797.62   27.20 
   6   5   1  793.82   21.30 
   6  -5  -1  802.72   29.40 
   6   6  -1  344.57   15.00 
  -6   6   1  354.86   18.50 
  -6  -6  -1  350.36   14.60 
  -6   6  -1  379.16   18.90 
   6   6   1  364.26   14.10 
  -6  -6   1  346.97   15.30 
  -6  -7  -1   36.60    6.10 
   6   7  -1   34.70    5.70 
  -6   7   1   32.30    6.70 
  -6  -7   1   35.60    6.20 
  -6   7  -1   29.40    6.60 
   6   7   1   38.20    5.00 
  -6  -8  -1 1492.55   40.10 
  -6   8   1 1543.35   46.60 
   6   8  -1 1527.25   40.10 
   6   8   1 1520.05   37.90 
  -6   8  -1 1556.94   47.30 
  -6   9   1  505.25   26.70 
   6   9  -1  531.45   22.20 
   6   9   1  519.05   20.60 
  -6   9  -1  521.85   26.80 
   6  10  -1  176.18   13.10 
  -6  10   1  151.88   15.20 
  -6  10  -1  199.88   17.40 
   6  10   1  174.08   12.50 
   6  11  -1    5.40    3.20 
  -6  11   1    8.10    5.90 
  -6  11  -1    7.80    6.00 
   6  11   1    9.10    3.50 
   6  12  -1   -1.00    6.10 
  -6  12   1   15.00    7.40 
  -6  12  -1   -1.50    5.40 
   6  12   1    6.20    3.40 
  -6  13   1    8.10    6.80 
   6  13  -1    3.40    3.70 
   6  13   1    6.80    4.10 
  -6  13  -1    7.80    6.40 
   6  14  -1   51.19    9.70 
   6  14   1   82.19   10.90 
  -6  14  -1   56.89   13.30 
   6   0  -2  134.39    9.40 
  -6   0  -2  135.29    7.40 
  -6   0   2  133.69    8.90 
  -6   0  -2  128.49    6.90 
  -6  -1  -2  554.24   14.70 
  -6  -1  -2  524.25   14.50 
  -6   1   2  537.65   19.70 
  -6   1   2  534.85   19.90 
   6   1  -2  543.15   19.40 
   6  -1   2  518.55   16.80 
  -6  -1   2  507.35   17.70 
  -6   1  -2  517.55   17.50 
   6   1   2  519.25   15.00 
   6  -1  -2  526.65   20.70 
  -6   1  -2  523.55   16.50 
  -6   2   2    3.10    2.10 
  -6  -2  -2    0.80    0.80 
   6  -2   2    3.60    1.70 
   6   2  -2    0.70    1.60 
  -6   2   2    2.80    2.40 
   6   2   2    1.70    1.30 
  -6   2  -2    0.70    1.50 
  -6  -2   2    0.80    1.20 
   6   3  -2   20.00    4.00 
  -6   3   2   18.10    4.50 
  -6  -3  -2   16.30    2.30 
  -6   3   2   16.50    4.00 
  -6   3  -2   28.90    4.80 
  -6  -3   2   19.60    3.50 
   6   3   2   15.60    2.60 
   6  -3  -2   17.00    4.20 
  -6   4   2   66.49    7.90 
  -6  -4  -2   62.49    4.40 
   6   4  -2   60.39    6.20 
   6  -4   2   62.49    6.90 
  -6   4   2   58.69    7.00 
  -6   4  -2   58.39    6.60 
  -6  -4   2   62.39    5.80 
   6   4   2   58.09    4.50 
   6  -4  -2   59.59    7.30 
  -6   5   2   -2.50    2.10 
   6  -5   2    4.00    2.80 
  -6   5   2    1.10    2.20 
  -6  -5  -2    2.60    2.10 
   6   5  -2    3.50    1.80 
  -6  -5   2    3.10    2.00 
  -6   5  -2    3.80    2.60 
   6   5   2    2.80    1.60 
   6  -5  -2   -0.10    1.90 
  -6   6   2   25.70    5.90 
  -6  -6  -2   28.20    4.90 
   6   6  -2   29.10    5.30 
  -6   6  -2   24.10    5.90 
   6   6   2   31.60    3.80 
  -6  -6   2   21.20    4.30 
  -6  -7  -2    8.00    3.60 
   6   7  -2    8.80    3.30 
  -6   7   2    6.20    3.20 
   6   7   2    5.10    2.20 
  -6   7  -2    2.30    3.90 
  -6  -7   2    2.30    2.50 
  -6   8   2   -0.10    3.30 
   6   8  -2   -0.40    2.30 
  -6   8  -2    1.20    4.70 
   6   8   2    3.20    2.20 
  -6  -9  -2    0.00    3.20 
  -6   9   2   -1.50    3.30 
   6   9  -2   -1.50    3.20 
   6   9   2    1.70    2.70 
  -6   9  -2    3.70    5.70 
   6  10  -2  149.69   12.80 
  -6  10   2  136.49   14.50 
   6  10   2  147.19   11.00 
  -6  10  -2  149.19   15.80 
   6  11  -2    0.60    3.00 
  -6  11   2    1.80    4.30 
  -6  11  -2   -7.30    3.90 
   6  11   2   -0.80    2.20 
   6  12  -2  126.49   12.60 
  -6  12   2  118.19   15.00 
  -6  12  -2  130.49   15.20 
   6  12   2  126.29   11.30 
   6  13  -2    4.50    4.70 
  -6  13   2    7.00    7.50 
  -6  13  -2   17.20    8.00 
   6  13   2   21.30    5.20 
   6  14  -2   -2.90    4.00 
  -6  14  -2   -6.10    4.20 
   6  14   2   -3.70    4.00 
  -6   0  -3    1.40    1.30 
  -6   0  -3   -0.70    0.70 
   6   0  -3    0.60    1.20 
  -6   0   3    0.20    1.30 
   6  -1   3   15.00    2.70 
  -6   1   3    9.60    3.10 
  -6   1   3   12.60    3.60 
   6   1  -3   12.10    3.20 
  -6  -1  -3   10.80    1.90 
  -6  -1  -3   10.90    1.90 
   6  -1  -3   10.30    3.40 
  -6  -1   3   11.30    2.90 
  -6  -2  -3 3124.59   52.29 
  -6  -2  -3 3058.99   50.79 
  -6   2   3 3258.07   68.29 
   6   2  -3 3141.99   64.39 
   6  -2   3 3138.79   61.19 
  -6   2   3 3146.59   66.29 
  -6  -2   3 3139.19   61.49 
   6  -2  -3 3040.20   67.49 
  -6   2  -3 3211.08   59.99 
   6   2   3 3235.58   52.99 
   6   3  -3  487.05   18.70 
  -6  -3  -3  458.25   10.70 
  -6   3   3  462.85   21.00 
   6  -3   3  454.35   17.90 
  -6   3   3  482.35   20.40 
  -6  -3   3  473.75   17.00 
  -6   3  -3  455.65   17.20 
   6  -3  -3  451.95   19.90 
   6   3   3  461.05   11.90 
  -6   4   3 1798.92   47.60 
  -6   4   3 1848.72   50.09 
   6   4  -3 1898.41   44.20 
   6  -4   3 1901.81   45.80 
  -6  -4  -3 1892.31   34.60 
  -6   4  -3 1941.61   44.70 
  -6  -4   3 1847.82   41.90 
   6   4   3 1841.32   34.60 
   6  -4  -3 1868.21   48.70 
  -6   5   3    9.20    3.40 
  -6   5   3    2.80    2.70 
   6  -5   3    5.50    2.60 
   6   5  -3   10.20    3.00 
  -6  -5  -3    8.20    2.30 
   6  -5  -3    4.40    2.80 
   6   5   3    3.80    1.50 
  -6  -5   3    4.90    2.10 
  -6   5  -3    0.00    2.70 
  -6   6   3   10.20    4.00 
   6   6  -3    7.20    3.00 
  -6  -6  -3   18.10    3.50 
  -6  -6   3   10.80    3.30 
  -6   6  -3    6.20    4.10 
   6   6   3   10.00    2.40 
   6   7  -3   11.90    4.30 
  -6   7   3   21.80    6.10 
  -6  -7  -3   17.00    4.10 
   6   7   3   19.90    3.70 
  -6   7  -3   17.70    6.80 
   6   8  -3  296.67   16.60 
  -6  -8  -3  298.57   14.40 
  -6   8   3  277.67   18.50 
  -6   8  -3  300.37   19.40 
   6   8   3  280.87   12.90 
  -6  -9  -3 1619.14   42.40 
  -6   9   3 1630.84   50.89 
   6   9  -3 1663.03   46.10 
  -6   9  -3 1655.03   51.09 
   6   9   3 1619.84   39.70 
  -6  10   3 1119.59   42.00 
   6  10  -3 1037.30   36.30 
   6  10   3 1054.59   31.70 
   6  11  -3    7.00    4.10 
  -6  11   3   18.90    6.30 
  -6  11  -3    6.90    5.60 
   6  11   3   18.70    4.50 
   6  12  -3    3.90    3.90 
  -6  12   3    3.70    5.90 
  -6  12  -3   -1.20    5.50 
   6  12   3   -1.10    2.60 
   6  13  -3   40.50    8.60 
  -6  13   3   47.20   11.70 
   6  13   3   38.80    7.20 
  -6  13  -3   31.80    9.70 
   6  14  -3    1.50    4.40 
  -6  14  -3   -1.30    5.00 
   6  14   3    0.70    3.60 
   6   0  -4   96.69    8.90 
  -6   0  -4  110.79    5.50 
  -6   0   4  108.79    8.80 
   6   0   4  113.09    5.90 
  -6  -1  -4  166.38    5.90 
   6  -1   4  160.48    8.40 
  -6   1   4  157.88   11.30 
  -6  -1  -4  164.28    5.50 
  -6   1   4  151.08   10.70 
   6   1  -4  156.08   11.00 
  -6  -1   4  156.38   10.00 
  -6   1  -4  157.88    8.00 
   6  -1  -4  163.38   11.70 
  -6   2   4  123.19   10.00 
   6  -2   4  115.39    7.70 
   6   2  -4  112.79    9.20 
  -6   2   4  115.19    9.70 
  -6   2  -4  112.99    7.70 
   6  -2  -4  118.59   10.20 
  -6  -2   4  108.29    8.20 
  -6   3   4  395.46   19.50 
   6  -3   4  412.26   16.90 
  -6   3   4  397.86   19.70 
   6   3  -4  414.26   18.00 
  -6   3  -4  405.36   16.20 
  -6  -3   4  391.56   17.10 
  -6   4   4   -2.80    1.30 
   6   4  -4   -1.10    1.60 
  -6  -4  -4    0.40    0.70 
   6  -4   4    3.00    2.10 
  -6   4  -4   -2.00    2.50 
   6   4   4    1.80    0.80 
   6  -4  -4   -0.40    1.70 
  -6  -4   4    1.80    1.70 
  -6   5   4  109.49   14.50 
   6  -5   4  114.79    9.90 
  -6  -5  -4  119.79    5.80 
  -6   5   4  119.39   10.80 
   6   5  -4  110.69    9.40 
   6   5   4  117.29    5.40 
  -6  -5   4  119.99    9.00 
  -6   5  -4  115.89   17.70 
   6  -5  -4  102.99   12.80 
  -6   6   4  381.66   20.60 
  -6  -6  -4  367.96   12.80 
   6   6  -4  363.16   17.80 
   6   6   4  366.66   11.80 
  -6   6  -4  404.46   19.90 
   6   7  -4  300.97   16.60 
  -6  -7  -4  296.67   12.70 
  -6   7   4  340.07   20.00 
   6   7   4  318.87   12.00 
  -6   7  -4  335.97   19.30 
   6   8  -4 1082.69   35.20 
  -6  -8  -4 1012.50   29.00 
  -6   8   4 1074.49   38.80 
   6   8   4 1063.89   27.30 
  -6   8  -4 1073.19   37.80 
  -6  -9  -4  134.99   15.30 
   6   9  -4  129.69   11.90 
  -6   9   4  140.19   13.40 
   6   9   4  123.79    8.90 
  -6   9  -4  107.59   13.20 
   6  10  -4  122.39   11.90 
  -6 -10  -4  129.89   10.90 
  -6  10   4  104.19   13.20 
  -6  10  -4  114.49   13.60 
   6  10   4  119.19    9.50 
   6  11  -4   17.30    5.90 
  -6  11   4    3.30    5.60 
  -6  11  -4   23.10    7.80 
   6  11   4   11.80    4.30 
  -6  12   4   53.19   10.90 
   6  12  -4   40.50    8.10 
  -6  12  -4   54.99   11.20 
   6  12   4   48.80    7.60 
   6  13  -4    6.80    5.30 
  -6  13   4   -2.80    6.10 
   6  13   4   11.90    3.70 
  -6  13  -4    6.30    6.70 
  -6  14   4   24.70   11.00 
   6  14  -4   15.60    6.90 
  -6  14  -4   14.20    7.20 
   6  14   4   10.20    5.00 
   6   0   5    1.30    0.90 
  -6   0  -5   -0.50    1.10 
   6   0  -5    0.30    1.70 
  -6  -1  -5    3.90    0.90 
   6   1  -5    5.50    2.80 
  -6  -1  -5    6.80    1.20 
   6  -1   5    6.00    1.90 
  -6   1   5    3.20    2.80 
  -6   1  -5    6.40    2.40 
   6  -1  -5    1.80    2.00 
  -6   2   5 3600.14   76.49 
   6  -2   5 3534.45   67.09 
   6   2  -5 3594.74   74.79 
  -6   2   5 3594.44   76.39 
   6  -2  -5 3562.04   78.09 
  -6   2  -5 3595.34   66.09 
  -6  -2   5 3495.25   70.49 
   6  -3   5   70.59    6.70 
  -6   3   5   70.09    8.20 
  -6   3   5   78.09    8.60 
   6   3  -5   74.09    7.90 
   6  -3  -5   75.79    9.20 
  -6  -3   5   73.39    7.10 
  -6   3  -5   72.49    7.00 
  -6   4   5  457.25   21.70 
   6   4  -5  502.45   21.10 
  -6   4   5  443.26   22.40 
  -6   4  -5  463.95   18.90 
  -6  -4   5  442.26   18.30 
   6  -5   5  222.98   13.80 
   6   5  -5  219.68   13.90 
  -6   5   5  228.88   15.70 
  -6  -5  -5  216.68    7.10 
   6   5   5  220.58    6.60 
  -6   5  -5  211.48   13.90 
  -6   6   5  113.29   11.20 
   6   6  -5  102.39    9.90 
  -6  -6  -5  103.99    6.10 
   6   6   5  101.09    5.30 
  -6   6  -5  128.09   11.80 
   6   7  -5  282.07   16.70 
  -6   7   5  285.27   18.80 
  -6  -7  -5  299.27   12.20 
   6   7   5  285.67   10.70 
  -6   7  -5  273.47   17.50 
  -6  -8  -5  855.11   25.30 
   6   8  -5  894.61   32.40 
  -6   8   5  874.01   35.00 
  -6   8  -5  878.51   33.50 
   6   8   5  875.01   23.10 
  -6  -9  -5   80.89    7.80 
   6   9  -5   72.09    9.60 
  -6   9   5   91.69   11.10 
  -6   9  -5   93.59   11.40 
   6   9   5   82.89    7.00 
   6  10  -5  105.39   12.50 
  -6  10   5   74.49   20.20 
  -6 -10  -5   85.09    9.20 
  -6  10  -5   88.59   12.10 
   6  10   5   81.09    8.10 
  -6  11   5    4.30    4.30 
   6  11  -5    8.80    4.60 
  -6  11  -5   11.20    5.30 
   6  11   5   16.70    4.10 
   6  12  -5   72.19   12.00 
  -6  12   5   83.59   13.90 
  -6  12  -5   49.70   11.00 
   6  12   5   67.09    8.10 
  -6  13   5   21.10    8.90 
   6  13  -5   -1.20    5.50 
  -6  13  -5   15.00    6.80 
   6  13   5    4.70    3.60 
  -6  14   5   -2.20    6.10 
   6  14   5    7.30    4.70 
  -6  14  -5   13.80    6.40 
  -6   0  -6 1684.53   31.30 
  -6   0   6 1663.33   43.40 
   6   0   6 1717.93   33.30 
   6   0  -6 1735.63   47.70 
   6  -1   6   46.60    4.50 
  -6  -1  -6   45.50    2.60 
   6   1  -6   33.30    6.30 
  -6  -1  -6   44.90    2.20 
  -6   1   6   56.89    7.10 
   6   1   6   49.50    2.50 
  -6  -1   6   46.50    6.10 
  -6   1  -6   45.10    4.20 
   6  -1  -6   36.60    7.30 
  -6   2   6 1395.86   41.10 
   6   2  -6 1455.85   43.60 
   6  -2   6 1413.66   33.90 
  -6   2  -6 1487.75   33.00 
  -6  -2   6 1456.15   38.00 
   6  -3   6  205.78   11.60 
  -6   3   6  197.58   14.20 
  -6   3   6  195.58   14.10 
   6   3  -6  196.38   13.50 
   6  -3  -6  191.78   14.60 
  -6  -3   6  187.78   11.80 
  -6   3  -6  197.08   10.90 
   6  -4   6   87.29    8.30 
  -6   4   6   85.89    9.50 
   6   4  -6  103.79    9.80 
  -6   4  -6   87.49    8.60 
  -6   5   6   51.49    8.70 
   6  -5   6   36.80    6.80 
   6   5  -6   58.29    7.60 
  -6   5  -6   43.60    7.50 
  -6  -6  -6  232.08    8.10 
   6   6  -6  212.58   14.70 
  -6   6   6  209.58   15.90 
   6   6   6  212.68    8.10 
  -6   6  -6  220.98   14.70 
   6   6   6  228.98    7.40 
   6   7  -6  407.36   20.90 
  -6   7   6  402.06   22.70 
  -6  -7  -6  378.36   13.20 
   6   7   6  384.26   11.80 
  -6   7  -6  384.76   20.50 
  -6   8   6   -1.90    2.00 
   6   8  -6   -1.40    2.80 
  -6  -8  -6    0.10    1.60 
  -6   8  -6   -1.40    3.80 
   6   8   6    1.30    1.70 
   6   9  -6  476.85   24.70 
  -6  -9  -6  492.95   18.90 
  -6   9   6  470.65   26.00 
   6   9   6  443.16   16.00 
  -6   9  -6  449.56   24.30 
   6  10  -6   14.00    5.50 
  -6 -10  -6   12.30    4.10 
  -6  10   6   17.70    6.30 
   6  10   6   20.40    4.40 
  -6  10  -6   15.50    6.00 
   6  11  -6  138.39   14.10 
  -6  11   6  128.49   14.30 
   6  11   6  116.29    9.30 
  -6  11  -6   99.09   12.90 
   6  12  -6    8.50    5.50 
  -6  12   6    7.50    6.30 
  -6  12  -6    5.00    5.60 
   6  12   6   14.50    3.70 
  -6  13   6   30.70   10.60 
   6  13  -6   11.40    6.60 
   6  13   6   14.90    4.50 
  -6   0   7    1.80    2.50 
  -6   0  -7    1.80    1.10 
   6   0  -7   -1.40    1.90 
   6   0   7    0.30    1.20 
   6  -1   7   48.80    4.60 
   6   1  -7   43.50    7.90 
  -6  -1  -7   50.19    2.70 
  -6   1   7   32.60    6.40 
   6  -1  -7   58.99    9.50 
  -6   1  -7   55.99    4.60 
  -6  -1   7   40.80    6.80 
   6   1   7   55.29    2.90 
   6   2  -7    6.80    3.40 
   6  -2   7    1.60    1.60 
  -6   2   7    1.50    2.80 
  -6   2   7   -1.20    2.00 
   6  -2  -7   -0.60    2.00 
  -6   2  -7   -1.90    1.40 
  -6   3   7  122.19   11.30 
   6   3  -7  117.39   10.90 
   6  -3   7  121.29    9.10 
   6  -3  -7  113.79   11.60 
  -6   3  -7  109.09    8.10 
  -6   4   7   76.79    9.50 
   6  -4   7   73.09    7.90 
   6   4  -7   79.59    9.20 
  -6   4  -7   78.69    7.70 
  -6   5   7  234.68   16.70 
   6   5  -7  242.28   15.90 
  -6   5  -7  235.98   13.80 
  -6   6   7  212.78   16.20 
   6   6  -7  207.48   15.10 
   6   6   7  209.48    5.50 
  -6   6  -7  217.58   14.20 
  -6   7   7   33.80    7.60 
   6   7  -7   37.80    7.40 
  -6   7  -7   43.30    7.70 
   6   7   7   48.90    3.50 
  -6   8   7  465.85   25.70 
  -6  -8  -7  441.36   15.60 
   6   8  -7  474.65   24.40 
   6   8   7  449.06   16.20 
  -6   8  -7  463.85   23.20 
   6   8   7  448.66   13.80 
   6   9  -7   49.70    9.70 
  -6   9   7   62.89   10.70 
  -6  -9  -7   72.19    7.20 
   6   9   7   68.19    5.80 
   6   9   7   53.99    6.90 
  -6 -10  -7   17.30    5.20 
  -6  10   7   28.70    7.80 
   6  10  -7   33.40    8.00 
   6  10   7   26.90    4.60 
  -6  10  -7   29.30    7.80 
   6  11  -7    8.50    4.80 
  -6  11   7    2.20    4.50 
  -6 -11  -7   15.80    5.80 
  -6  11  -7    9.20    5.30 
   6  12  -7    0.10    4.50 
  -6  12   7    6.30    6.00 
  -6  12  -7   -4.90    3.30 
   6  12   7    2.80    2.70 
   6  13  -7   41.10   15.60 
  -6  13   7   29.00    9.50 
   6  13   7   17.40    5.20 
  -6  13  -7   24.00    8.10 
  -6   0  -8   21.60    2.80 
   6   0  -8   13.80    5.00 
   6   0   8   17.10    2.90 
  -6  -1  -8   10.80    1.80 
   6  -1   8   15.80    3.20 
   6   1  -8    6.90    4.00 
  -6   1  -8   10.30    2.50 
   6  -1  -8   10.00    4.60 
   6   1   8   10.20    1.80 
   6   2  -8  431.66   22.40 
   6  -2   8  447.16   17.00 
  -6   2   8  468.05   23.40 
   6  -2  -8  446.46   23.80 
  -6   2  -8  446.46   15.70 
   6   3  -8   42.70    8.20 
  -6   3   8   51.09    8.80 
   6  -3   8   46.20    6.70 
   6  -3  -8   48.50    9.00 
  -6   3  -8   39.90    5.30 
   6  -4   8  398.46   18.50 
   6   4  -8  412.46   21.70 
  -6   4   8  440.56   23.60 
   6  -4  -8  397.96   23.40 
  -6   4  -8  373.36   21.40 
  -6   5   8   10.40    5.00 
   6   5  -8   11.20    4.30 
  -6   5  -8   11.30    3.80 
  -6   6   8   14.70    5.40 
   6   6  -8   17.60    5.60 
  -6   6  -8   28.00    5.90 
  -6   7   8  191.18   16.50 
   6   7  -8  230.48   16.70 
  -6   7  -8  212.88   14.60 
   6   7   8  209.28    7.00 
   6   7   8  207.68    6.20 
  -6   8   8    7.10    4.30 
   6   8  -8    3.10    4.80 
   6   8   8    5.60    1.80 
   6   8   8    0.10    1.80 
  -6   8  -8    7.60    4.20 
  -6  -9  -8   42.40    5.20 
   6   9  -8   37.20    8.20 
  -6   9  -8   38.10    8.10 
   6   9   8   43.80    4.40 
   6   9   8   36.90    5.20 
  -6 -10  -8   26.00    5.10 
  -6  10   8   34.70    8.30 
   6  10  -8   32.20    8.00 
   6  10   8   24.20    5.50 
   6  10   8   39.70    4.80 
  -6  10  -8   35.10    8.00 
   6  11  -8    2.50    3.80 
  -6  11   8   -0.40    5.10 
   6  11   8    3.30    2.50 
  -6  11  -8    9.00    4.70 
   6  12  -8   47.80   10.00 
  -6  12   8   56.69   11.40 
   6  12   8   57.79    6.80 
  -6  12  -8   55.19   11.50 
   6  13  -8   13.70    6.40 
  -6  13   8   17.00    8.50 
  -6  13  -8   19.60    7.80 
   6  13   8   22.30    5.60 
   6   0  -9    1.90    3.10 
   6   0   9   -3.20    1.20 
  -6   0  -9    0.90    1.50 
   6   1  -9  215.68   16.30 
   6  -1   9  218.98   10.60 
   6  -1  -9  223.98   16.80 
   6   1   9  214.98    7.50 
  -6   1  -9  203.78    9.70 
  -6   2   9  286.77   19.00 
   6   2  -9  282.07   18.80 
   6  -2   9  273.97   13.40 
  -6   2  -9  290.57   12.70 
   6  -2  -9  296.07   19.80 
  -6   3   9  288.17   19.00 
   6   3  -9  263.17   17.80 
   6  -3   9  257.27   14.00 
   6  -3  -9  278.57   19.60 
  -6   3  -9  267.17   13.00 
   6  -4   9  186.88   12.60 
  -6   4   9  208.78   16.30 
   6   4  -9  193.88   15.70 
  -6   4  -9  189.58   12.10 
   6  -4  -9  214.18   17.50 
  -6   5   9   33.60    7.80 
   6   5  -9   44.60    8.60 
  -6   5  -9   39.20    6.50 
   6   6  -9   16.20    5.50 
  -6   6   9   22.00    6.50 
  -6   6  -9   21.80    5.20 
   6   7  -9  183.08   15.60 
  -6   7   9  190.18   16.90 
  -6   7  -9  183.68   14.20 
   6   8  -9  119.79   13.10 
  -6   8   9  102.49   12.60 
  -6   8  -9  130.69   12.10 
   6   8   9  117.89    6.70 
   6   9  -9   49.30    9.50 
  -6   9   9   51.59   10.20 
   6   9   9   51.39    5.00 
   6   9   9   46.90    4.10 
  -6   9  -9   55.49    9.40 
  -6  10   9   12.80    6.50 
   6  10  -9   16.40    6.70 
   6  10   9   15.70    4.70 
  -6  10  -9   15.30    5.40 
   6  10   9   21.20    3.60 
   6  11  -9    1.50    4.90 
  -6  11   9   -1.30    5.50 
   6  11   9    3.10    2.40 
  -6  11  -9    5.00    4.90 
  -6  12   9   30.40    8.90 
   6  12  -9   24.10   12.70 
   6   0  10  335.17   12.70 
  -6   0 -10  349.17   12.70 
   6   0 -10  312.27   20.80 
   6  -1  10  220.58   11.50 
  -6  -1 -10  226.78    9.10 
   6   1 -10  230.98   17.70 
   6  -1 -10  211.88   17.60 
  -6   1 -10  233.28   10.80 
   6   2 -10  330.77   21.00 
   6  -2  10  318.17   15.20 
  -6   2  10  291.67   19.90 
   6  -2 -10  278.97   20.00 
  -6   2 -10  302.97   13.60 
   6  -3  10  174.68   11.80 
  -6   3  10  168.68   14.90 
   6   3 -10  162.18   14.70 
  -6   3 -10  156.98   10.60 
   6  -3 -10  187.18   16.50 
  -6   4  10   89.29   11.10 
   6   4 -10   86.89   10.90 
  -6   4 -10   87.39    8.10 
   6  -4 -10   85.99   11.30 
   6   5 -10   83.39   10.80 
  -6   5  10   95.99   11.70 
  -6   5 -10  117.79   10.10 
  -6   6  10    8.10    4.40 
   6   6 -10   20.70    6.20 
  -6   6 -10   18.00    5.40 
  -6   7  10  239.08   18.90 
   6   7 -10  203.18   17.20 
  -6   7 -10  235.18   16.20 
   6   8 -10   35.70    8.40 
  -6   8 -10   53.19    9.20 
   6   9 -10   14.10    5.90 
  -6   9  10   16.60    7.40 
  -6   9 -10   15.40    5.50 
  -6  10  10   -4.10    5.20 
   6  10 -10    8.40    5.40 
   6  10  10    7.00    2.30 
  -6  10 -10    7.10    5.00 
   6  11 -10    3.60    4.90 
  -6  11  10    3.20    6.20 
   6  11  10    0.30    2.10 
  -6  11 -10   -1.00    5.10 
  -6  12  10    8.70    6.70 
   6  12 -10    9.10    6.80 
  -6  12 -10   12.50    6.50 
   6   0  11    2.80    2.40 
   6   0 -11    5.90    4.50 
   6  -1  11 1342.17   33.80 
  -6  -1 -11 1363.36   30.30 
   6   1 -11 1333.67   47.60 
   6   1  11 1366.46   28.80 
  -6   1 -11 1355.36   33.30 
   6  -1 -11 1368.86   48.70 
   6  -2  11  243.58   14.40 
   6   2 -11  256.97   19.50 
  -6   2  11  246.18   19.00 
   6   2  11  257.67    7.10 
   6   2  11  249.28    7.40 
  -6   2 -11  259.87   13.20 
   6  -2 -11  235.78   19.20 
  -6   3  11   89.79   12.00 
   6  -3  11  124.89   10.70 
   6   3 -11  101.29   12.20 
  -6   3 -11   92.99    8.40 
   6  -3 -11  111.69   13.80 
  -6   4  11   42.50    9.00 
   6   4 -11   43.30    9.00 
  -6   4 -11   33.00    5.80 
   6  -4 -11   33.20    8.80 
   6   5 -11   24.20    8.80 
  -6   5  11   22.50    6.20 
  -6   5 -11   20.60    5.10 
   6   6 -11   49.50    9.90 
  -6   6  11   68.89   11.90 
  -6   6 -11   56.69    8.70 
   6   7 -11   30.30    7.80 
  -6   7  11   26.00    7.00 
  -6   7 -11   24.20    5.80 
   6   8 -11   -0.40    3.00 
  -6   8  11    6.80    3.70 
  -6   8 -11   -4.20    2.60 
  -6   9  11   12.40    6.00 
   6   9 -11   10.90    5.90 
  -6   9 -11   17.20    5.90 
   6  10 -11   20.20    7.70 
  -6  10  11   24.20    8.00 
  -6  10 -11   24.60    7.30 
   6  11 -11   11.30    6.80 
  -6  11  11   21.20    7.90 
  -6  11 -11   15.10    7.30 
   6   0 -12  667.33   33.50 
  -6   0 -12  652.23   21.00 
   6   0  12  649.04   20.40 
   6  -1  12   -3.90    2.70 
   6   1 -12   -4.60    3.10 
  -6  -1 -12    6.70    2.30 
  -6   1 -12   -2.30    2.20 
   6  -1 -12   -2.70    4.00 
   6   1  12    1.10    2.10 
  -6   2  12 1031.40   41.60 
   6   2 -12 1002.40   41.60 
   6  -2  12  983.20   30.40 
   6   2  12  983.30   27.40 
  -6   2 -12  987.90   29.90 
   6   2  12  971.00   20.20 
   6  -2 -12  990.10   42.10 
   6   3 -12   -1.00    2.30 
  -6   3  12    0.50    4.20 
  -6   3 -12    4.50    2.80 
   6  -3 -12    5.10    4.40 
  -6   4  12   74.89   12.80 
   6   4 -12   60.59   11.40 
  -6   4 -12   66.09    8.10 
   6  -4 -12   56.09   10.90 
   6   5 -12   10.70    5.10 
  -6   5  12    0.90    3.40 
  -6   5 -12    2.20    3.00 
   6   6 -12  132.59   14.80 
  -6   6  12   87.39   16.20 
  -6   6 -12  112.69   11.10 
   6   7 -12    4.40    4.30 
  -6   7  12    1.80    4.40 
  -6   7 -12    9.00    3.90 
   6   8 -12   26.90    7.60 
  -6   8  12   19.60    5.50 
  -6   8 -12   29.30    6.80 
   6   9 -12   10.60    5.70 
  -6   9  12    4.60    5.60 
  -6   9 -12    9.00    5.40 
  -6  10  12   21.10    7.90 
   6  10 -12   18.30    7.50 
  -6  10 -12   18.50    6.80 
   6   0  13    2.00    3.00 
  -6   0 -13    1.90    2.50 
   6   0 -13   -0.70    3.90 
  -6  -1 -13   81.49    6.80 
   6   1 -13   90.59   14.30 
   6  -1  13   83.99   10.20 
  -6   1 -13   91.79    8.30 
   6  -1 -13  108.39   13.80 
   6   1  13   79.29    6.30 
  -6  -2 -13    1.60    1.60 
   6   2 -13    1.70    3.60 
   6  -2  13    0.30    3.30 
  -6   2  13    8.50    4.20 
  -6   2 -13    4.90    2.80 
   6   2  13    3.50    1.80 
   6  -2 -13   -0.80    3.40 
   6   3 -13   23.70    7.50 
  -6   3  13   31.50    8.30 
  -6   3 -13   28.00    5.80 
   6  -3 -13   40.40    9.40 
   6   4 -13   -1.00    3.10 
  -6   4  13    7.20    4.90 
  -6   4 -13    4.10    3.20 
   6  -4 -13    2.70    3.80 
  -6   5  13   69.09   12.50 
   6   5 -13   67.79   12.50 
  -6   5 -13   96.29   10.30 
  -6   6  13   26.20    7.60 
   6   6 -13   19.90    7.10 
  -6   6 -13   21.20    5.60 
   6   7 -13   49.30   10.70 
  -6   7  13   52.79   10.60 
  -6   7 -13   76.09    9.60 
  -6   8  13   23.90    7.80 
   6   8 -13    6.80    6.40 
  -6   8 -13   15.60    5.70 
  -6   9  13   18.10    7.90 
   6   9 -13   16.90   12.00 
  -6   9 -13   27.40    7.80 
  -6  10  13    6.40    5.40 
   6  10 -13   -0.10    4.80 
  -6  10 -13   -4.00    5.10 
  -6   0 -14    8.70    3.70 
   6   0 -14   14.00    6.50 
   6   0  14   13.40    4.60 
  -6  -1 -14  220.08   11.90 
   6  -1  14  208.38   13.20 
   6   1 -14  207.88   19.30 
   6   1  14  203.18   10.40 
   6  -1 -14  189.88   18.90 
  -6   1 -14  189.18   15.70 
  -6   2  14    5.90    4.20 
   6   2 -14   -3.50    3.00 
  -6  -2 -14    1.30    1.90 
   6   2  14    0.30    1.80 
  -6   2 -14    0.10    2.90 
   6   2  14    0.40    1.70 
   6  -2 -14   -5.70    2.90 
  -6   3  14   93.69   15.30 
   6   3 -14  133.09   15.80 
   6  -3 -14  119.09   15.00 
  -6   3 -14  140.59   11.50 
  -6   4  14    9.00    5.00 
   6   4 -14   13.30    6.40 
   6  -4 -14    6.10    4.90 
  -6   4 -14    0.40    3.20 
   6   5 -14    8.90    5.90 
  -6   5  14    5.90    5.00 
  -6   5 -14    3.80    4.40 
  -6   6  14   14.20    5.70 
   6   6 -14    7.70    6.50 
  -6   6 -14   26.00    6.40 
   6   7 -14    7.00    5.80 
  -6   7  14   11.50    5.80 
  -6   7 -14   14.30    5.40 
  -6   8  14    4.60    5.80 
  -6   8 -14    6.30    5.10 
  -6   9  14   -1.90    5.10 
   6   9 -14    6.70    5.40 
  -6   9 -14    6.10    4.40 
   6   0 -15   -2.10    3.50 
  -6   0 -15   -4.90    2.70 
   6   1 -15    6.90    6.00 
  -6  -1 -15    0.60    3.00 
   6  -1 -15    5.50    5.80 
   6   1  15   -1.80    2.80 
  -6   1 -15    2.00    3.30 
   6   2 -15  108.89   14.70 
  -6   2  15  118.89   14.70 
   6   2  15  102.29    7.00 
  -6   2 -15  106.59   10.60 
   6   2  15  106.39    6.40 
   6  -2 -15  112.79   15.30 
   6   3 -15   46.50   11.00 
  -6   3  15   37.30    9.20 
  -6   3 -15   40.10    7.10 
   6  -3 -15   37.20   10.30 
   6   4 -15   19.80    8.00 
  -6   4  15    2.10    5.30 
  -6   4 -15   14.50    4.30 
   6  -4 -15   -7.50    4.60 
  -6   5  15   26.80    8.80 
   6   5 -15   22.20    8.40 
  -6   5 -15   14.70    6.40 
   6   6 -15   59.59   12.70 
  -6   6  15   79.79   14.20 
  -6   6 -15   82.99   10.90 
  -6   7  15   15.90    7.90 
   6   7 -15    7.60    7.70 
  -6   7 -15   13.60    6.30 
   6   8 -15   37.40   10.90 
  -6   8  15   36.10    9.60 
  -6   8 -15   17.00    6.90 
  -6   0 -16    5.00    6.10 
   6   0 -16    6.80    5.60 
   6   1 -16    4.70    6.20 
  -6  -1 -16   12.00    4.10 
   6  -1 -16    4.00    6.00 
   6   1  16    7.70    3.60 
  -6   1 -16   10.30    4.00 
   6   2 -16   70.29   13.80 
  -6   2  16   68.49   12.50 
   6  -2 -16  118.59   14.60 
   6   2  16   73.59    6.40 
  -6   2 -16   81.09   10.00 
   6   3 -16   -0.30    3.90 
  -6   3  16    2.50    5.50 
  -6   3 -16    7.70    3.60 
   6  -3 -16   -4.70    5.30 
  -6   4  16   29.30    8.60 
   6   4 -16   35.90   11.30 
  -6   4 -16   41.50    7.80 
   6  -4 -16   44.30   11.20 
   6   5 -16   11.00    5.70 
  -6   5  16   17.40    6.70 
  -6   5 -16    2.30    4.10 
  -6   6  16   -6.70    5.30 
   6   6 -16   -7.50    5.20 
  -6   6 -16    9.00    4.10 
   6   0 -17    1.20    6.00 
  -6   0 -17   -3.80    3.50 
   6   1 -17    1.60    5.40 
  -6   1  17    3.80    6.20 
   6   1  17    7.00    3.90 
   6  -1 -17    2.30    5.90 
  -6   1 -17   10.60    5.10 
  -6   2  17    8.90    7.10 
   6   2 -17   32.10   10.40 
   6  -2 -17   22.00    9.00 
  -6   2 -17   27.90    6.10 
  -6   3  17   14.60    7.20 
   6   3 -17    5.10    7.70 
   6  -3 -17   16.20    7.90 
  -6   3 -17    0.30    5.00 
  -6   4  17    7.30    7.50 
   6   4 -17    9.30    8.40 
   6  -4 -17   -2.90    7.60 
  -6   4 -17   11.10    5.50 
  -7   0   0    2.10    1.40 
   7   0   0    0.60    1.50 
  -7   0   0    1.30    1.30 
  -7   1   0  540.15   19.40 
   7   1   0  573.24   19.40 
  -7   1   0  562.54   20.40 
  -7  -1   0  556.24   18.00 
   7   2   0    0.00    1.30 
  -7  -2   0    0.40    1.10 
   7  -2   0   -3.00    1.40 
  -7   2   0    0.50    1.40 
  -7  -3   0  770.12   20.70 
   7  -3   0  765.52   26.40 
  -7   3   0  787.52   27.70 
  -7   3   0  813.42   26.50 
   7   3   0  800.32   23.10 
   7  -4   0   -2.10    1.50 
  -7  -4   0   -0.40    1.10 
  -7   4   0    0.00    1.60 
   7   4   0   -0.80    1.60 
  -7   5   0  177.38   12.70 
  -7  -5   0  170.38    9.20 
   7  -5   0  162.78   12.40 
   7   5   0  167.28    9.80 
   7   6   0    0.50    1.50 
  -7  -6   0   -2.00    1.80 
  -7   6   0    1.70    2.20 
   7   7   0  276.07   13.70 
  -7  -7   0  265.07   14.20 
  -7   7   0  267.97   17.30 
  -7  -8   0   -4.90    3.50 
  -7   8   0    3.30    4.60 
   7   9   0   10.80    4.00 
  -7   9   0    9.20    5.50 
   7  10   0   -3.90    2.40 
  -7  10   0    5.10    4.20 
   7  11   0   60.59    8.00 
  -7  11   0   47.10   10.60 
   7  12   0   -1.70    2.80 
  -7  12   0   -5.20    5.30 
   7  13   0   13.40    4.20 
  -7  13   0  -11.70    5.00 
  -7  14   0   -2.60    7.60 
   7  14   0   -3.30    3.70 
   7   0  -1    1.30    1.90 
  -7   0  -1   -1.20    1.00 
  -7   0  -1   -0.80    0.80 
  -7   0   1    1.20    1.40 
  -7   0   1    3.80    1.80 
  -7  -1  -1  181.78    9.00 
   7   1  -1  173.98   10.70 
  -7   1   1  186.88   11.10 
  -7  -1  -1  184.98    9.40 
   7  -1   1  179.68   10.10 
  -7   1   1  183.18   11.40 
   7   1   1  192.28   10.00 
  -7  -1   1  179.28   10.20 
  -7   1  -1  189.58   10.80 
  -7   1  -1  181.38   10.20 
   7  -1  -1  185.18   11.70 
  -7   2   1 4280.27   84.59 
  -7   2   1 4317.27   82.79 
  -7  -2  -1 4107.49   72.89 
   7  -2   1 4254.77   80.79 
   7   2  -1 4228.18   79.89 
  -7   2  -1 4222.58   79.99 
  -7   2  -1 4282.77   82.59 
  -7  -2   1 4174.18   76.49 
   7   2   1 4239.48   76.29 
   7  -2  -1 4294.57   83.09 
  -7   3   1  760.62   27.80 
   7  -3   1  806.42   26.50 
  -7   3   1  781.92   26.80 
   7   3  -1  822.52   24.50 
  -7  -3  -1  770.32   19.40 
  -7  -3   1  758.92   21.70 
  -7   3  -1  806.52   25.70 
   7   3   1  780.22   21.60 
   7  -3  -1  782.82   27.20 
  -7   4   1 1752.82   48.20 
   7   4  -1 1767.72   41.10 
   7  -4   1 1771.92   45.70 
  -7   4   1 1763.32   46.00 
  -7  -4  -1 1782.72   36.00 
   7   4   1 1781.32   38.30 
   7  -4  -1 1723.63   46.40 
  -7  -4   1 1780.32   38.80 
  -7   4  -1 1798.12   44.60 
   7  -5   1   13.10    4.40 
  -7  -5  -1   16.10    3.10 
   7   5  -1   16.60    3.70 
  -7   5   1   13.70    4.40 
   7   5   1   19.10    3.50 
  -7  -5   1   16.10    3.30 
  -7   5  -1   21.60    5.30 
   7  -5  -1   18.30    5.20 
   7   6  -1  549.35   20.20 
  -7  -6  -1  524.55   18.30 
  -7   6   1  520.75   23.80 
  -7  -6   1  518.15   19.20 
  -7   6  -1  537.05   23.60 
   7   6   1  523.15   18.10 
  -7   7   1   32.80    7.20 
  -7  -7  -1   26.90    5.40 
   7   7  -1   28.30    5.90 
  -7   7  -1   27.90    7.20 
  -7  -7   1   25.80    5.60 
   7   7   1   24.20    4.60 
  -7   8   1 1689.83   50.79 
   7   8  -1 1646.54   43.30 
  -7  -8  -1 1677.33   43.50 
  -7   8  -1 1696.53   50.49 
   7   8   1 1748.72   41.80 
   7   9  -1  511.55   22.50 
  -7   9   1  530.65   27.40 
   7   9   1  523.35   21.00 
  -7   9  -1  519.25   27.30 
   7  10  -1  272.87   16.60 
  -7  10   1  266.27   20.50 
  -7  10  -1  291.57   21.30 
   7  10   1  261.37   15.30 
   7  11  -1   40.50    7.40 
  -7  11   1   34.90    9.30 
  -7  11  -1   53.19   10.90 
   7  11   1   52.59    8.20 
  -7  12   1    4.60    5.70 
   7  12   1    3.00    2.70 
  -7  12  -1   12.80    7.40 
  -7  13   1    7.80    7.20 
   7  13  -1   11.50    4.70 
  -7  13  -1    4.00    7.00 
   7  13   1   14.20    4.70 
  -7  14   1   13.50    7.50 
   7  14  -1   -1.70    4.40 
   7  14   1   -3.10    3.60 
  -7  14  -1    6.60    5.90 
  -7   0  -2 2499.45   48.60 
  -7   0  -2 2472.25   49.60 
  -7   0   2 2478.75   53.99 
  -7   0   2 2473.55   54.69 
   7   0  -2 2443.26   55.39 
  -7  -1  -2 1105.69   25.70 
   7  -1   2 1102.99   28.60 
  -7  -1  -2 1120.19   25.90 
   7   1  -2 1108.59   31.80 
  -7   1   2 1121.09   32.60 
  -7   1   2 1150.88   32.60 
  -7  -1   2 1092.99   29.90 
  -7   1  -2 1089.09   28.00 
   7  -1  -2 1106.49   33.20 
  -7   1  -2 1109.19   29.50 
  -7   2   2 2707.13   61.59 
  -7   2   2 2820.82   60.99 
  -7  -2  -2 2663.73   48.50 
   7   2  -2 2757.82   58.59 
   7  -2   2 2772.62   57.19 
  -7  -2  -2 2726.43   50.79 
  -7   2  -2 2744.13   55.89 
  -7  -2   2 2730.23   55.29 
   7   2   2 2704.83   51.29 
  -7  -3  -2  169.38    6.90 
  -7   3   2  143.79   12.40 
   7   3  -2  166.38   10.60 
   7  -3   2  155.18   10.50 
  -7   3   2  149.19   11.20 
  -7   3  -2  162.08   10.40 
   7   3   2  155.98    7.90 
  -7  -3   2  157.48    9.40 
   7  -3  -2  158.38   11.80 
  -7  -4  -2  615.94   16.00 
  -7   4   2  519.05   29.00 
  -7   4   2  622.44   26.20 
   7  -4   2  608.34   24.80 
   7   4  -2  601.34   21.50 
   7   4   2  612.44   17.50 
  -7  -4   2  608.54   19.90 
   7  -4  -2  604.24   24.80 
  -7   4  -2  625.64   22.80 
  -7   5   2  134.39   11.50 
  -7  -5  -2  129.19    7.40 
   7  -5   2  101.89    9.80 
   7   5  -2  126.89    9.50 
  -7   5  -2  123.09   10.30 
  -7  -5   2  118.19    9.10 
   7   5   2  118.09    7.20 
   7   6  -2    7.50    3.70 
  -7  -6  -2    3.40    2.90 
  -7   6   2    3.70    3.00 
   7   6   2    7.90    2.30 
  -7   6  -2    9.00    4.50 
  -7  -6   2   12.80    3.50 
  -7  -7  -2  168.08   11.00 
  -7   7   2  158.68   13.40 
   7   7  -2  176.98   12.20 
   7   7   2  166.48    9.70 
  -7   7  -2  172.18   14.10 
   7   8  -2   86.69    9.00 
  -7   8   2   94.59   11.20 
  -7   8  -2   84.29   11.50 
   7   8   2   97.09    8.10 
   7   9  -2  147.19   12.40 
  -7  -9  -2  135.79   11.10 
  -7   9   2  170.68   15.10 
  -7   9  -2  149.19   15.20 
   7   9   2  149.79   10.50 
  -7  10   2   59.69   10.50 
   7  10  -2   38.20    7.60 
  -7  10  -2   53.19   10.80 
   7  10   2   41.10    6.80 
  -7  11   2    7.20    5.40 
   7  11   2    5.20    2.90 
  -7  11  -2   -1.10    4.20 
   7  12  -2   30.40    7.00 
  -7  12   2   16.20    7.70 
  -7  12  -2    9.80    7.00 
   7  12   2    7.70    3.30 
   7  13  -2    7.80    4.70 
  -7  13   2    1.80    5.70 
   7  13   2   -0.80    3.10 
  -7  13  -2    9.30    6.40 
   7  14  -2   34.80    8.00 
  -7  14   2   65.99   14.10 
  -7  14  -2   39.10   11.60 
   7  14   2   43.60    8.20 
  -7   0  -3   -0.30    0.80 
   7   0  -3   -1.30    1.30 
   7   0   3   -0.40    0.90 
  -7   0   3   -2.20    1.10 
  -7   0  -3   -1.80    0.90 
  -7   1   3  131.09   10.40 
   7   1  -3  117.99    9.60 
  -7  -1  -3  129.99    6.60 
   7  -1   3  130.39    8.10 
  -7  -1  -3  126.39    6.40 
  -7   1   3  136.49   10.40 
  -7   1  -3  140.09    7.90 
   7  -1  -3  129.29   10.70 
  -7   1  -3  125.19    8.30 
  -7  -1   3  120.59    8.90 
  -7   2   3  100.59   16.60 
  -7   2   3  110.69    9.70 
  -7  -2  -3  103.59    4.80 
   7   2  -3   95.09    8.60 
   7  -2   3  106.69    7.90 
   7  -2  -3   93.19    9.50 
  -7  -2   3   96.19    7.70 
  -7   2  -3  108.19    7.70 
   7  -3   3   16.70    4.00 
  -7  -3  -3   10.00    1.70 
  -7   3   3    9.20    3.30 
  -7   3   3    6.50    3.00 
   7   3  -3    7.40    3.30 
  -7   3  -3    6.30    3.00 
  -7  -3   3   12.10    3.40 
  -7   4   3  413.36   21.20 
  -7   4   3  435.06   21.00 
   7  -4   3  379.66   19.30 
  -7  -4  -3  414.36   13.60 
   7   4  -3  404.86   18.10 
  -7  -4   3  427.16   16.90 
   7  -4  -3  408.06   20.30 
  -7   4  -3  416.06   18.20 
   7   4   3  420.86   12.70 
  -7  -5  -3   23.70    3.70 
  -7   5   3   18.40    5.00 
   7  -5   3   24.30    5.10 
   7   5  -3   19.50    5.00 
   7   5   3   22.30    3.00 
  -7   5  -3   24.70    5.70 
  -7  -5   3   24.20    4.50 
   7   6  -3   21.10    5.00 
  -7  -6  -3   26.40    4.20 
  -7   6   3   23.70    5.60 
  -7   6  -3   30.50    6.90 
  -7  -6   3   23.80    4.80 
   7   6   3   15.50    3.00 
  -7   7   3  410.16   22.40 
   7   7  -3  397.16   19.30 
  -7  -7  -3  410.96   15.80 
  -7   7  -3  384.16   21.30 
   7   7   3  400.36   14.60 
  -7  -8  -3   31.30    5.50 
  -7   8   3   25.90    7.10 
   7   8  -3   23.40    5.80 
  -7   8  -3   23.20    7.90 
   7   8   3   20.00    4.20 
  -7  -9  -3  333.07   16.60 
  -7   9   3  361.26   22.40 
   7   9  -3  349.47   19.20 
  -7   9  -3  326.67   21.50 
   7   9   3  353.66   15.60 
  -7  10   3  210.88   18.00 
   7  10  -3  184.88   14.60 
   7  10   3  192.28   12.00 
  -7  10  -3  182.18   17.60 
  -7  11   3   52.59   10.90 
   7  11   3   71.69    8.20 
  -7  11  -3   56.49   11.60 
  -7  12   3   11.30    6.80 
   7  12  -3    6.10    4.30 
  -7  12  -3    2.00    5.50 
   7  12   3    3.40    3.50 
  -7  13   3    3.10    6.50 
   7  13  -3    0.50    4.50 
   7  13   3   12.40    4.40 
  -7  13  -3    6.80    7.00 
  -7  14   3   94.49   16.30 
   7  14  -3  123.39   13.90 
  -7  14  -3   95.29   15.40 
   7  14   3  129.09   12.00 
  -7   0  -4   62.69    5.10 
   7   0  -4   67.59    7.80 
  -7   0  -4   72.59    4.90 
   7   0   4   72.29    5.20 
  -7  -1  -4 1127.99   25.70 
   7   1  -4 1132.29   35.00 
  -7   1   4 1292.17   37.60 
  -7  -1  -4 1163.18   24.20 
  -7   1   4 1139.39   34.80 
   7  -1   4 1165.68   28.60 
  -7   1  -4 1179.98   27.50 
   7  -1  -4 1247.78   38.30 
  -7  -1   4 1103.49   44.50 
   7  -2   4  182.98   10.50 
  -7  -2  -4  188.68    5.80 
   7   2  -4  194.08   12.80 
  -7   2   4  196.68   13.50 
  -7  -2  -4  193.58    5.40 
  -7   2   4  174.78   12.70 
  -7   2  -4  194.88   10.30 
  -7  -2   4  179.78   11.10 
   7  -2  -4  168.18   13.00 
  -7   3   4    1.20    2.20 
  -7  -3  -4    3.50    1.00 
  -7   3   4    4.30    2.50 
  -7  -3  -4    4.40    1.00 
   7   3  -4    7.70    3.30 
   7  -3   4    8.70    2.90 
  -7  -3   4    3.00    2.10 
  -7   3  -4    3.30    2.70 
  -7   4   4   17.00    6.30 
  -7  -4  -4   19.60    2.30 
  -7   4   4   25.50    5.90 
   7  -4   4   22.20    4.60 
  -7  -4   4   27.90    4.80 
  -7   4  -4   22.00    5.00 
   7   4   4   23.40    2.30 
   7  -5   4  101.39    9.90 
  -7   5   4   89.49    9.70 
   7   5  -4   91.59    9.00 
  -7  -5  -4   95.39    5.30 
  -7  -5   4   91.49    8.70 
  -7   5  -4   91.29    9.80 
   7   5   4   89.69    5.10 
  -7   6   4  115.29   11.70 
  -7  -6  -4  111.09    6.40 
   7   6  -4  106.39   10.00 
   7   6   4  108.39    6.20 
  -7   6  -4  105.59   11.30 
   7   7  -4  122.89   10.90 
  -7   7   4  121.29   12.40 
  -7  -7  -4  109.69    7.40 
  -7   7  -4  116.99   12.50 
   7   7   4  119.39    7.20 
   7   8  -4  161.18   13.00 
  -7   8   4  143.09   13.90 
  -7  -8  -4  156.88    9.80 
   7   8   4  164.58    9.20 
  -7   8  -4  145.09   14.50 
   7   9  -4   64.19   10.20 
  -7   9   4   66.09   11.30 
  -7  -9  -4   72.19    7.90 
   7   9   4   72.89    6.90 
  -7   9  -4   61.99   11.20 
  -7 -10  -4   47.50    7.20 
  -7  10   4   43.00    9.80 
   7  10  -4   27.40    6.90 
  -7  10  -4   37.60    9.50 
   7  10   4   57.69    6.80 
  -7  11   4  173.98   17.40 
   7  11  -4  216.68   16.60 
  -7  11  -4  220.18   18.40 
   7  11   4  202.78   12.70 
  -7  12   4   88.89   14.70 
   7  12  -4   94.59   11.40 
  -7  12  -4  120.19   15.70 
   7  12   4   88.79    9.10 
  -7  13   4    4.20    6.50 
   7  13  -4    6.70    4.40 
  -7  13  -4   10.10    6.90 
   7  13   4    1.90    3.40 
   7   0   5    0.00    1.00 
  -7   0  -5    1.10    1.50 
  -7   0   5    1.20    1.90 
  -7  -1  -5  302.77    8.10 
  -7   1   5  305.17   16.60 
  -7  -1  -5  305.37    8.80 
   7  -1   5  287.97   12.10 
   7   1  -5  277.57   16.50 
  -7   1   5  272.97   17.50 
  -7   1  -5  294.07   11.70 
   7  -1  -5  285.37   18.50 
  -7  -1   5  307.77   15.60 
  -7   2   5  230.48   15.30 
   7  -2   5  263.57   12.50 
  -7   2   5  248.78   15.70 
   7  -2  -5  247.38   16.40 
  -7   2  -5  241.58   11.80 
  -7  -2   5  266.57   14.10 
   7  -3   5   57.99    6.70 
  -7   3   5   47.30    7.80 
  -7   3   5   51.09    8.20 
   7   3  -5   58.79    7.30 
   7  -3  -5   45.20    8.10 
  -7  -3   5   51.29    6.20 
  -7   3  -5   55.39    6.90 
   7   4  -5  843.12   29.80 
  -7   4   5  808.82   31.30 
   7  -4   5  840.92   28.30 
  -7   4  -5  837.82   27.40 
  -7  -5  -5  109.09    4.20 
  -7   5   5  100.19   10.60 
   7  -5   5  102.49   10.10 
   7   5  -5  110.49   10.20 
   7   5   5  110.49    4.20 
  -7   5  -5   92.09   10.50 
   7   6  -5    7.90    3.30 
  -7   6   5   10.40    4.30 
  -7  -6  -5    6.00    1.90 
   7   6   5    6.90    1.80 
  -7   6  -5    4.90    4.90 
  -7  -7  -5  101.79    6.60 
  -7   7   5  110.79   11.90 
   7   7  -5  116.89   10.80 
   7   7   5  109.29    6.20 
  -7   7  -5  117.99   12.20 
  -7  -8  -5  351.16   14.40 
   7   8  -5  365.06   20.30 
  -7   8   5  346.87   21.80 
  -7   8  -5  352.06   21.30 
   7   8   5  361.96   13.20 
  -7   9   5  198.38   17.30 
  -7  -9  -5  196.68   11.80 
   7   9  -5  181.18   14.90 
  -7   9  -5  180.28   16.10 
   7   9   5  163.68    9.50 
  -7  10   5   95.19   11.90 
   7  10  -5   88.39   11.60 
  -7 -10  -5   98.89    9.10 
   7  10   5   89.69    8.10 
  -7  10  -5  121.19   14.00 
   7  11  -5   33.80    8.30 
  -7  11   5   22.50    7.20 
   7  11   5   25.80    5.30 
  -7  11  -5   18.90    7.40 
  -7  12   5   23.30    7.10 
   7  12  -5   11.10    5.20 
   7  12   5   12.70    4.40 
  -7  12  -5    6.80    6.70 
  -7  13   5    3.10    5.90 
   7  13  -5  -10.00    4.00 
  -7  13  -5    4.80    8.80 
   7  13   5    4.70    4.00 
  -7   0  -6 1013.70   21.20 
  -7   0   6  983.90   32.20 
   7   0   6  997.80   26.60 
   7   0  -6  976.20   34.70 
  -7  -1  -6   21.20    1.60 
  -7  -1  -6   17.20    1.90 
   7   1  -6   22.20    5.50 
   7  -1   6   18.90    3.30 
  -7   1   6   17.80    4.50 
   7  -1  -6   15.90    4.70 
  -7   1  -6   22.00    3.60 
  -7  -1   6   22.00    4.70 
   7   2  -6   58.39    7.80 
   7  -2   6   72.79    6.60 
  -7   2   6   50.79    8.50 
   7  -2  -6   51.39    9.00 
  -7   2  -6   60.79    6.10 
   7  -3   6    0.90    1.60 
  -7   3   6    3.50    3.00 
   7   3  -6    3.30    2.40 
   7  -3  -6    5.90    3.70 
  -7   3  -6    4.80    2.90 
   7  -4   6   36.00    6.00 
  -7   4   6   35.80    7.40 
   7   4  -6   39.70    7.40 
  -7   4  -6   38.80    6.40 
   7   5  -6    1.30    2.30 
  -7   5   6    3.10    3.60 
  -7   5  -6    4.60    4.10 
  -7   6   6  572.34   27.70 
   7   6  -6  620.44   26.70 
  -7  -6  -6  596.64   12.50 
   7   6   6  596.24   11.90 
  -7   6  -6  569.24   24.40 
   7   6   6  586.34   12.40 
   7   7  -6  189.28   14.60 
  -7   7   6  196.58   16.20 
  -7   7  -6  187.68   15.00 
   7   7   6  173.58    7.00 
  -7  -8  -6  118.79    7.50 
   7   8  -6  110.59   11.70 
  -7   8   6  102.79   12.60 
   7   8   6  122.69    6.80 
  -7   8  -6  118.89   12.50 
  -7  -9  -6   17.70    3.60 
   7   9  -6   10.60    4.00 
  -7   9  -6   21.10   11.70 
   7   9   6   18.30    3.20 
   7  10  -6  119.99   13.00 
  -7  10   6  125.29   14.50 
  -7 -10  -6  129.69   10.20 
  -7  10  -6  139.99   14.80 
   7  10   6  131.69    8.80 
   7  11  -6   82.59   10.80 
  -7 -11  -6   77.79    9.60 
  -7  11   6   59.09   11.40 
   7  11   6   89.69    9.20 
  -7  11  -6   64.29   11.70 
  -7  12   6    8.70    7.30 
   7  12  -6   24.90    7.20 
   7  12   6   26.10    5.50 
  -7  12  -6   26.70    8.50 
   7  13  -6   19.80    7.10 
  -7  13   6   17.20    8.40 
  -7  13  -6   14.50    6.60 
   7  13   6   11.40    4.20 
   7   0  -7    4.20    3.60 
   7   0   7    4.30    1.40 
  -7   0  -7    3.40    1.30 
   7  -1   7  769.82   21.70 
  -7  -1  -7  770.92   14.30 
   7   1  -7  766.92   31.10 
  -7  -1  -7  775.82   15.20 
  -7   1  -7  795.52   20.00 
   7  -1  -7  771.82   31.70 
   7  -2   7  187.58   10.70 
  -7   2   7  196.48   15.10 
   7   2  -7  197.58   14.90 
   7  -2  -7  225.68   16.60 
  -7   2  -7  192.18   10.00 
   7   3  -7  420.76   21.90 
   7  -3   7  420.26   17.90 
  -7   3   7  413.86   22.40 
  -7   3  -7  409.26   16.50 
   7  -3  -7  410.36   23.30 
  -7   4   7  172.88   14.60 
   7  -4   7  165.18   11.60 
   7   4  -7  183.38   14.30 
  -7   4  -7  137.99   12.80 
  -7   5   7    3.70    3.30 
   7   5  -7    7.70    3.70 
  -7   5  -7    1.70    3.40 
   7   6  -7   28.40    6.60 
  -7   6   7   31.80    7.80 
  -7   6  -7   41.30    7.80 
   7   7  -7  160.88   14.10 
  -7   7   7  127.69   13.50 
  -7   7  -7  149.09   12.90 
   7   7   7  138.99    5.00 
   7   7   7  141.19    4.60 
  -7  -8  -7  113.99    6.60 
  -7   8   7   97.49   12.50 
   7   8  -7  101.09   11.70 
   7   8   7  113.79    6.80 
  -7   8  -7  111.19   12.40 
   7   8   7  110.59    5.70 
   7   9  -7  126.29   13.30 
  -7   9   7  125.89   13.90 
  -7  -9  -7  115.99    7.70 
  -7   9  -7  122.69   12.70 
   7   9   7  143.39    8.70 
   7   9   7  115.89    6.90 
  -7 -10  -7  196.28   11.70 
  -7  10   7  189.08   17.60 
   7  10  -7  174.98   16.20 
  -7  10  -7  215.48   17.50 
   7  10   7  199.98   10.00 
  -7  11   7    3.30    4.60 
   7  11  -7    8.00    5.10 
   7  11   7    6.00    2.80 
  -7  11  -7    1.10    4.60 
  -7  12   7   74.99   14.60 
   7  12  -7   68.79   12.60 
   7  12   7   78.99    7.50 
  -7  12  -7   57.99   11.40 
   7  13  -7   21.20    8.10 
   7  13   7   22.90    5.70 
  -7  13  -7   24.50    8.10 
   7   0   8   16.80    2.70 
  -7   0  -8   14.50    2.50 
   7   0  -8   16.20    5.40 
   7   1  -8   94.89   11.20 
  -7  -1  -8  107.99    4.00 
   7  -1   8   95.99    7.00 
  -7   1  -8  109.19    6.60 
   7  -1  -8   99.69   11.30 
   7   1   8  107.69    4.00 
   7   2  -8    3.30    3.10 
  -7   2   8    3.70    3.20 
   7  -2   8    5.60    2.60 
  -7   2  -8    4.00    2.20 
   7  -2  -8    1.60    3.70 
   7   3  -8  456.25   23.80 
  -7   3   8  428.06   23.60 
  -7   3  -8  440.56   17.10 
   7  -3  -8  426.96   24.50 
   7  -4   8   36.50    6.40 
   7   4  -8   37.00    7.80 
  -7   4   8   37.60    7.80 
  -7   4  -8   32.80    5.40 
   7  -4  -8   44.90    9.00 
   7   5  -8   -0.60    1.50 
  -7   5   8    0.30    2.50 
  -7   5  -8    0.20    2.00 
   7   6  -8   63.09   10.50 
  -7   6   8   64.49   10.90 
  -7   6  -8   72.29    8.60 
   7   7  -8  397.96   22.50 
  -7   7   8  347.67   22.60 
  -7   7  -8  349.17   19.30 
  -7   8   8   46.20   10.00 
   7   8  -8   53.29    9.70 
   7   8   8   50.29    2.70 
  -7   8  -8   60.59    9.60 
   7   8   8   46.30    2.80 
   7   9  -8   74.89   10.00 
  -7   9   8   55.59   10.70 
  -7   9  -8   58.69   10.30 
   7   9   8   68.89    4.70 
   7   9   8   71.99    5.60 
  -7 -10  -8   69.49    6.50 
   7  10  -8   68.69   11.40 
  -7  10   8   51.19   10.70 
  -7  10  -8   55.49   10.10 
   7  10   8   75.19    7.00 
   7  10   8   53.39    5.10 
  -7  11   8    7.60    5.80 
   7  11  -8    3.70    4.40 
   7  11   8    3.30    2.30 
  -7  11  -8   -0.70    3.70 
  -7  12   8   -0.60    3.90 
   7  12  -8    5.80    5.90 
  -7  12  -8    3.80    5.50 
   7  12   8    4.30    4.00 
  -7   0  -9    3.10    1.40 
   7   0   9    1.70    1.40 
   7   0  -9   -0.90    2.40 
   7   1  -9  190.98   16.30 
  -7  -1  -9  197.28    6.40 
   7  -1   9  202.58   10.20 
   7   1   9  197.18    6.30 
   7  -1  -9  210.18   17.20 
  -7   1  -9  196.98    9.20 
  -7   2   9   36.00    8.00 
   7  -2   9   55.59    6.10 
   7   2  -9   55.89   10.00 
  -7   2  -9   51.69    5.50 
   7  -2  -9   48.90    9.70 
   7  -3   9  258.07   14.40 
   7   3  -9  241.98   17.90 
  -7   3   9  243.98   18.20 
   7  -3  -9  246.78   19.10 
  -7   3  -9  262.47   13.10 
   7   4  -9   43.10    8.90 
   7  -4   9   46.10    7.70 
  -7   4   9   52.89    9.30 
  -7   4  -9   49.99    6.60 
   7  -4  -9   39.60    8.80 
   7   5  -9  106.19   11.90 
  -7   5   9   94.99   11.70 
  -7   5  -9  108.99    9.70 
  -7   6   9   42.30    8.60 
   7   6  -9   27.60    7.10 
  -7   6  -9   40.80    7.40 
   7   7  -9   27.90    7.00 
  -7   7   9   17.10    6.00 
  -7   7  -9   20.30    5.60 
   7   8  -9   30.30    7.60 
  -7   8   9   25.30    8.10 
  -7   8  -9   23.20    7.70 
   7   9  -9  248.58   19.90 
  -7   9   9  283.67   21.90 
  -7   9  -9  287.77   19.40 
  -7  10   9   65.19   12.00 
   7  10  -9   74.39   12.30 
   7  10   9   74.69    4.80 
  -7  10  -9   89.19   11.00 
   7  10   9   71.19    6.10 
   7  11  -9  204.78   19.10 
  -7  11   9  186.78   18.90 
   7  11   9  167.48    8.70 
  -7  11  -9  216.08   18.60 
   7  12  -9    4.50    4.60 
  -7  12   9   -8.00    5.20 
  -7  12  -9   -3.20    4.60 
  -7   0 -10    2.00    1.70 
   7   0  10    4.90    1.90 
   7   0 -10    3.30    4.00 
  -7  -1 -10    8.30    1.70 
   7  -1  10   10.50    3.00 
   7   1 -10    7.10    4.50 
   7  -1 -10    4.60    3.90 
  -7   1 -10    4.00    2.30 
   7   1  10    7.10    1.40 
  -7   2  10  754.72   33.60 
   7   2 -10  673.23   32.40 
   7  -2  10  737.13   24.10 
   7  -2 -10  736.03   34.50 
  -7   2 -10  694.63   21.70 
  -7   3  10   18.00    7.10 
   7  -3  10   25.10    5.20 
   7   3 -10   15.80    6.00 
   7  -3 -10   17.20    6.80 
  -7   3 -10   13.30    4.10 
  -7   4  10    5.80    3.20 
   7   4 -10    1.00    3.10 
   7  -4 -10   -2.60    2.50 
  -7   4 -10    2.60    2.20 
  -7   5  10    5.20    4.00 
   7   5 -10    0.30    2.80 
  -7   5 -10    1.90    2.80 
   7   6 -10   82.69   11.10 
  -7   6  10   96.09   12.00 
  -7   6 -10   87.49    9.50 
   7   7 -10   -5.60    2.90 
  -7   7 -10    0.60    2.90 
  -7   8  10    7.70    4.70 
   7   8 -10   15.30    5.30 
  -7   8 -10   13.80    5.50 
   7   9 -10   -1.40    4.20 
  -7   9  10    0.20    3.50 
  -7   9 -10    1.60    3.30 
  -7  10  10   13.70    5.10 
   7  10 -10    0.00    4.40 
  -7  10 -10    2.90    4.50 
  -7  11  10    7.00    7.40 
  -7  11 -10    3.00    4.90 
   7   0 -11    8.60    4.70 
  -7   0 -11    2.80    1.80 
   7   0  11   -0.40    1.80 
   7   1 -11  140.89   14.90 
   7  -1  11  161.28   10.00 
   7  -1 -11  174.38   17.00 
  -7   1 -11  148.19    9.20 
   7   1  11  168.28    6.80 
  -7   2  11   29.90    7.60 
   7   2 -11   12.30    6.00 
  -7   2 -11   27.90    5.00 
   7  -2 -11   23.10    7.40 
  -7   3  11   56.09   10.60 
   7   3 -11   59.49   11.00 
   7  -3  11   57.89    7.70 
  -7   3 -11   68.99    7.20 
   7  -3 -11   54.79   11.40 
  -7   4  11   25.00    7.50 
   7   4 -11   35.90    8.80 
   7  -4 -11   25.20    8.50 
  -7   4 -11   17.90    5.00 
   7   5 -11   -6.00    2.80 
  -7   5 -11   -4.30    2.30 
   7   6 -11   20.10    6.60 
  -7   6 -11   28.60    6.50 
  -7   7  11   12.10    5.80 
   7   7 -11    7.20    4.30 
  -7   7 -11   10.30    3.90 
  -7   8  11   39.70    9.40 
   7   8 -11   41.00    9.40 
  -7   8 -11   29.90    7.70 
   7   9 -11   50.39   11.00 
  -7   9  11   59.39   11.60 
  -7   9 -11   46.60    8.80 
  -7  10  11   15.90    6.90 
   7  10 -11   16.20    7.20 
  -7  10 -11   16.80    6.10 
  -7  11  11   14.60    6.80 
   7  11 -11    5.50    5.10 
  -7   0 -12   22.60    4.20 
   7   0  12   18.30    3.80 
   7   0 -12   31.00    8.30 
   7  -1  12 1015.10   28.70 
  -7  -1 -12 1019.70   23.70 
   7   1 -12 1005.60   43.00 
  -7   1 -12 1056.39   28.50 
   7  -1 -12 1052.19   44.30 
   7  -2  12   14.60    4.80 
  -7   2  12   23.70    6.80 
   7   2 -12   19.40    7.80 
  -7   2 -12   24.50    4.80 
   7  -2 -12   20.70    7.30 
  -7   3  12  216.58   18.90 
   7   3 -12  244.58   20.30 
  -7   3 -12  221.38   13.20 
   7  -3 -12  186.68   18.70 
  -7   4  12   17.50    6.00 
   7   4 -12    2.20    4.40 
   7  -4 -12   21.20    7.20 
  -7   4 -12    9.10    3.70 
  -7   5  12    1.80    4.90 
   7   5 -12    3.50    4.30 
  -7   5 -12    4.00    3.20 
   7   6 -12   13.10    5.40 
  -7   6  12   15.00    6.10 
  -7   6 -12   12.70    4.70 
  -7   7  12    9.60    5.60 
   7   7 -12   11.10    6.90 
  -7   7 -12   23.60    6.20 
   7   8 -12    5.80    5.30 
  -7   8  12   21.30    7.70 
  -7   8 -12   23.30    6.80 
   7   9 -12   -3.70    4.90 
  -7   9  12   12.30    6.70 
  -7   9 -12   15.40    6.70 
   7  10 -12   14.00    7.50 
  -7  10  12   15.00    7.00 
  -7  10 -12    7.40    4.80 
   7   0 -13    4.70    5.00 
  -7   0 -13   -3.30    2.10 
   7   0  13    2.70    2.40 
   7  -1  13  260.07   13.40 
   7   1 -13  244.18   20.80 
  -7  -1 -13  250.67   10.50 
  -7   1 -13  255.57   13.20 
   7  -1 -13  268.67   22.30 
   7   1  13  257.77    9.70 
   7  -2  13   20.50    4.90 
  -7   2  13   13.00    5.90 
   7   2 -13   10.00    6.20 
   7  -2 -13   25.60    8.00 
  -7   2 -13   16.00    4.10 
   7   3 -13   11.00    5.90 
  -7   3  13   11.40    5.40 
  -7   3 -13   10.20    4.20 
   7  -3 -13   13.30    6.10 
   7   4 -13   39.60    9.80 
  -7   4  13   42.30   10.20 
   7  -4 -13   35.60    9.50 
  -7   4 -13   41.90    7.20 
  -7   5  13   24.00    7.10 
   7   5 -13    9.60    6.30 
  -7   5 -13   12.80    4.60 
  -7   6  13   12.40    6.10 
   7   6 -13    5.80    5.90 
  -7   6 -13    1.40    3.60 
  -7   7  13    3.60    4.80 
   7   7 -13   10.10    6.30 
  -7   7 -13   -5.50    3.30 
   7   8 -13    9.30    6.40 
  -7   8  13   -0.20    5.60 
  -7   8 -13    2.80    3.50 
  -7   9  13   45.60   10.90 
   7   9 -13   43.10   10.90 
  -7   9 -13   38.40    9.30 
  -7   0 -14  245.08   12.80 
   7   0 -14  267.97   23.00 
   7   0  14  232.28   12.00 
  -7  -1 -14   -2.40    1.90 
   7  -1  14   -1.10    3.70 
   7   1 -14   10.50    5.50 
   7  -1 -14   -3.90    4.30 
  -7   1 -14    6.50    3.00 
   7   1  14   -1.10    1.60 
  -7   2  14   85.29   14.10 
   7   2 -14  112.79   14.90 
   7  -2 -14   87.99   14.90 
  -7   2 -14  104.09    9.60 
   7   3 -14    5.90    4.40 
  -7   3  14   -4.00    3.50 
  -7   3 -14   -1.20    3.10 
   7  -3 -14    0.80    5.00 
   7   4 -14    7.70    5.20 
  -7   4  14   -0.10    5.00 
  -7   4 -14    1.40    3.10 
   7  -4 -14    7.30    5.40 
  -7   5  14   -3.70    4.60 
   7   5 -14   10.20    6.10 
  -7   5 -14    6.20    3.90 
  -7   6  14   15.20    5.40 
   7   6 -14   16.30    7.60 
  -7   6 -14   30.90    7.30 
   7   7 -14   23.10    7.80 
  -7   7  14   26.70    8.80 
  -7   7 -14   13.90    5.80 
   7   8 -14    5.80    5.60 
  -7   8  14    9.00    6.00 
  -7   8 -14    5.30    4.60 
  -7   0 -15    1.90    3.00 
   7   0  15   -0.40    3.60 
   7   0 -15    3.50    5.50 
  -7  -1 -15  619.94   19.20 
   7  -1  15  647.24   23.60 
   7   1 -15  640.44   37.00 
   7  -1 -15  669.53   38.10 
   7   1  15  646.84   19.10 
   7   1  15  649.64   18.00 
  -7   2  15   89.79   14.70 
   7   2 -15   79.69   14.40 
  -7   2 -15   98.59    9.80 
   7  -2 -15  112.59   14.80 
  -7   3  15   31.50    9.40 
   7   3 -15   41.10   10.60 
  -7   3 -15   56.39    7.70 
   7  -3 -15   28.40    9.00 
  -7   4  15   -3.50    3.40 
   7   4 -15    0.60    4.90 
  -7   4 -15    2.50    2.80 
   7   5 -15   -3.00    4.40 
  -7   5  15    5.00    5.90 
  -7   5 -15   -0.20    3.20 
  -7   6  15    3.60    5.70 
   7   6 -15   13.90    9.20 
  -7   6 -15    5.40    4.30 
   7   7 -15   -1.50    3.70 
  -7   7  15   -4.90    6.10 
  -7   7 -15   -8.10    3.40 
  -7   0 -16    3.50    3.30 
   7   0 -16   -1.90    5.20 
  -7   1  16  147.69   17.70 
   7   1 -16  102.39   17.70 
  -7   1 -16  142.49   11.30 
   7  -1 -16  132.69   17.70 
   7   1  16  120.79    8.00 
  -7   2  16    0.10    6.00 
   7   2 -16   -6.00    4.50 
  -7   2 -16    2.30    3.70 
   7  -2 -16   -1.20    6.10 
  -7   3  16  -11.50    5.40 
   7   3 -16    3.70    5.10 
   7  -3 -16   -5.50    6.40 
  -7   3 -16   -4.10    3.20 
   7   4 -16    3.00    6.20 
  -7   4  16    8.80    6.40 
  -7   4 -16   12.10    4.30 
   7  -4 -16  -11.00    5.30 
   7   5 -16   21.20    8.60 
  -7   5  16    5.40    6.10 
  -7   5 -16    2.00    4.20 
   7   0 -17    9.00    6.60 
   7   1 -17   -8.50    6.50 
  -7   1  17    5.70    6.10 
  -7   1 -17    6.40    5.00 
   7  -1 -17    2.90    6.60 
   7   2 -17  -10.50    4.90 
  -7   2  17   19.10    8.30 
   7  -2 -17    1.30    6.30 
  -7   2 -17   -8.70    4.20 
  -7   3  17   27.60    9.60 
   7   3 -17   16.20    9.20 
  -7   3 -17   21.00    5.60 
   7  -3 -17    9.30    6.20 
  -8   0   0  981.40   28.30 
  -8   0   0  941.31   28.10 
   8   0   0  993.60   29.40 
  -8  -1   0    0.30    1.40 
  -8   1   0   -0.80    1.20 
  -8   1   0   -2.90    1.10 
  -8  -1   0    2.10    1.70 
   8   1   0    1.90    1.70 
  -8   2   0  100.29    8.70 
   8  -2   0  100.49    8.60 
   8   2   0  101.49    8.10 
  -8  -2   0  109.69    7.30 
  -8   2   0   89.19    8.60 
   8   3   0   -0.50    1.30 
  -8   3   0    3.70    2.30 
   8  -3   0    2.90    2.20 
  -8   3   0    1.80    2.30 
  -8  -3   0    1.00    1.00 
  -8  -4   0   38.30    4.50 
  -8   4   0   31.40    6.50 
   8   4   0   40.30    5.20 
  -8   4   0   33.90    6.90 
   8  -4   0   35.10    6.80 
  -8  -5   0   -0.30    1.40 
   8   5   0    2.10    1.50 
  -8   5   0    3.50    2.70 
  -8   6   0  119.79   11.40 
   8   6   0  128.89    9.20 
  -8  -6   0  119.39    8.70 
  -8   7   0    3.20    3.70 
   8   7   0    3.60    2.60 
   8   8   0 3844.22   76.59 
  -8  -8   0 3468.55   79.59 
  -8   8   0 3827.62   87.19 
  -8   9   0    4.50    5.30 
   8  10   0  904.11   31.70 
  -8  10   0  944.11   39.40 
   8  11   0    1.20    2.70 
  -8  12   0  296.27   24.20 
   8  12   0  299.57   18.60 
   8  13   0    2.20    3.00 
  -8  13   0   -4.20    6.00 
  -8  14   0    4.50    7.00 
   8  14   0    4.40    5.10 
  -8   0  -1   -0.50    0.90 
  -8   0  -1    1.80    1.50 
  -8   0   1   -0.70    1.20 
  -8   0   1    2.50    1.80 
   8   0  -1   -2.10    1.30 
  -8   1   1  614.34   22.90 
   8   1  -1  619.24   22.70 
  -8  -1  -1  639.24   19.80 
  -8   1   1  615.04   23.30 
  -8  -1  -1  623.64   20.20 
  -8   1  -1  631.14   22.60 
   8  -1  -1  650.43   24.40 
   8   1   1  641.54   21.10 
  -8   1  -1  649.24   21.80 
  -8  -1   1  621.44   21.30 
   8   2  -1  354.26   16.20 
  -8   2   1  355.66   17.20 
  -8  -2  -1  328.37   12.50 
   8  -2   1  329.77   16.00 
  -8   2   1  371.96   18.40 
  -8  -2   1  331.87   14.30 
  -8   2  -1  352.56   17.20 
   8   2   1  355.26   14.60 
  -8   2  -1  346.67   15.90 
   8   3  -1   33.10    5.70 
  -8  -3  -1   18.10    3.20 
  -8   3   1   19.70    4.80 
   8  -3   1   35.10    7.60 
  -8   3   1   25.70    5.80 
  -8   3  -1   31.50    5.80 
   8   3   1   24.90    4.30 
   8  -3  -1   17.40    4.70 
  -8   3  -1   22.90    5.50 
  -8  -3   1   29.20    4.60 
   8  -4   1  559.14   23.60 
  -8   4   1  545.15   24.00 
   8   4  -1  548.95   20.60 
  -8  -4  -1  539.55   16.40 
  -8   4   1  531.05   24.50 
   8  -4  -1  539.45   23.90 
  -8  -4   1  542.25   18.30 
   8   4   1  572.44   19.00 
  -8   4  -1  502.75   26.70 
  -8   5   1  385.06   20.00 
  -8  -5  -1  367.76   13.70 
   8   5  -1  368.76   16.60 
  -8   5  -1  357.86   18.80 
  -8  -5   1  373.86   15.20 
   8   5   1  373.56   15.20 
   8   6  -1   93.89    8.40 
  -8  -6  -1   93.69    7.40 
  -8   6   1  100.69   10.60 
  -8  -6   1   87.59    7.60 
  -8   6  -1   83.09    9.50 
   8   6   1   87.89    7.40 
  -8  -7  -1  530.55   21.20 
  -8   7   1  533.55   26.00 
   8   7  -1  544.35   21.80 
  -8  -7   1  548.65   21.20 
   8   7   1  553.64   20.20 
  -8   7  -1  541.05   25.70 
  -8  -8  -1  128.69   10.90 
  -8   8   1  140.89   14.00 
   8   8  -1  145.59   11.90 
  -8   8  -1  144.09   14.70 
   8   8   1  131.39   12.90 
   8   9  -1  116.29   11.00 
  -8   9   1   99.29   12.30 
  -8   9  -1  121.99   13.90 
   8   9   1  127.09   10.20 
  -8  10   1  145.59   15.60 
   8  10  -1  109.49   10.60 
   8  10   1  122.39   10.70 
  -8  10  -1  147.99   15.40 
   8  11  -1   39.60    7.20 
  -8  11   1   34.60    9.20 
   8  11   1   36.40    6.90 
  -8  11  -1   17.60    7.60 
   8  12  -1   -0.70    3.00 
  -8  12   1   10.20    6.90 
   8  12   1   -2.00    3.10 
  -8  12  -1    0.00    5.50 
   8  13  -1   -7.40    3.10 
  -8  13   1    3.30    6.10 
   8  13   1   -0.80    4.40 
  -8  13  -1    1.60    6.00 
   8  14  -1    0.60    4.30 
  -8  14   1   -8.60    5.70 
   8  14   1   -1.10    3.70 
  -8  14  -1  -10.10    5.50 
  -8   0  -2 1519.55   35.20 
  -8   0   2 1536.05   40.60 
  -8   0  -2 1518.25   36.10 
   8   0  -2 1526.15   41.60 
  -8   0   2 1500.05   39.70 
  -8   1   2  172.68   12.00 
  -8  -1  -2  186.28    9.60 
  -8  -1  -2  172.78    9.00 
   8   1  -2  192.88   12.60 
  -8   1   2  185.38   12.30 
   8  -1   2  186.18   10.50 
  -8   1  -2  172.88   10.30 
  -8   1  -2  179.98   11.10 
   8  -1  -2  190.98   13.20 
  -8  -1   2  187.48   11.40 
  -8  -2  -2 2090.69   41.00 
  -8   2   2 2139.99   52.39 
  -8  -2  -2 2136.39   43.30 
   8   2  -2 2143.19   50.79 
   8  -2   2 2138.39   48.80 
  -8   2   2 2095.29   53.29 
   8   2   2 2142.69   44.10 
  -8   2  -2 2172.88   48.00 
  -8  -2   2 2082.79   46.90 
  -8   2  -2 2073.29   49.80 
  -8   3   2  504.85   23.40 
  -8   3   2  485.55   27.60 
   8  -3   2  557.04   22.00 
   8   3  -2  514.35   20.90 
  -8  -3  -2  548.95   15.00 
   8  -3  -2  547.15   23.40 
  -8  -3   2  533.25   19.00 
   8   3   2  535.35   17.30 
  -8   3  -2  558.74   21.10 
   8  -4   2  204.08   13.70 
  -8   4   2  206.68   15.20 
  -8  -4  -2  175.38    8.10 
  -8   4   2  194.78   13.80 
   8   4  -2  168.98   11.70 
   8   4   2  193.68    9.70 
   8  -4  -2  175.78   14.00 
  -8   4  -2  183.08   12.50 
  -8   5   2  775.32   30.40 
  -8  -5  -2  768.42   20.60 
   8   5  -2  818.52   27.30 
   8   5   2  784.22   22.30 
  -8  -5   2  809.82   24.90 
  -8   5  -2  791.62   28.60 
   8   6  -2  213.18   13.40 
  -8  -6  -2  198.18   10.60 
  -8   6   2  180.78   14.40 
  -8  -6   2  216.98   12.30 
   8   6   2  200.68   10.60 
  -8   6  -2  195.68   14.30 
  -8  -7  -2  815.52   25.20 
  -8   7   2  820.32   33.00 
   8   7  -2  810.62   28.60 
   8   7   2  819.32   24.40 
  -8   7  -2  812.22   32.10 
   8   8  -2    8.80    4.00 
  -8   8   2   13.90    5.60 
  -8  -8  -2   16.70    4.30 
   8   8   2    5.10    3.30 
  -8   8  -2   19.40    6.90 
   8   9  -2  290.77   17.20 
  -8  -9  -2  278.17   15.80 
  -8   9   2  265.77   19.60 
  -8   9  -2  299.37   20.90 
   8   9   2  296.17   15.00 
   8  10  -2  123.79   11.60 
  -8  10   2  114.89   14.20 
   8  10   2  113.29    9.60 
  -8  10  -2  110.89   14.40 
   8  11  -2   12.40    5.50 
  -8  11   2   11.90    6.20 
  -8  11  -2   15.70    7.10 
   8  11   2   11.10    4.50 
   8  12  -2   21.00    5.90 
  -8  12   2    8.50    6.70 
   8  12   2    4.10    3.60 
  -8  12  -2   14.30    7.30 
  -8  13   2   17.40    9.30 
   8  13  -2   20.40    6.90 
  -8  13  -2   41.30   13.80 
   8  13   2   38.30    7.90 
  -8   0  -3    2.00    1.20 
   8   0  -3   -2.40    1.40 
  -8   0  -3    1.00    1.30 
  -8   0   3    0.50    2.10 
   8  -1   3  478.95   17.60 
  -8  -1  -3  496.55   15.20 
  -8  -1  -3  461.75   14.80 
  -8   1   3  505.95   21.90 
  -8   1   3  475.05   21.20 
   8   1  -3  492.15   21.70 
  -8   1  -3  485.55   18.30 
  -8   1  -3  487.85   17.00 
   8  -1  -3  471.25   22.10 
   8   2  -3  165.68   12.00 
  -8  -2  -3  166.48    8.70 
  -8   2   3  156.18   12.10 
   8  -2   3  159.58   10.60 
  -8   2   3  162.08   12.40 
  -8  -2  -3  168.98    7.90 
   8  -2  -3  166.88   13.10 
  -8  -2   3  157.98   13.10 
  -8   2  -3  172.58   10.30 
   8   3  -3   37.70    6.80 
   8  -3   3   42.90    6.70 
  -8   3   3   36.40    6.80 
  -8   3   3   38.40    7.40 
  -8  -3  -3   39.60    3.80 
  -8   3  -3   37.30    6.20 
   8   3   3   42.10    4.10 
  -8  -3   3   47.20    5.70 
  -8  -4  -3   99.79    5.30 
  -8   4   3   85.89    9.40 
   8  -4   3  106.19    9.60 
   8   4  -3  103.09    9.50 
  -8   4  -3   95.19    8.90 
  -8  -4   3   96.39    8.00 
   8   4   3   99.69    6.20 
   8   5  -3   45.00    7.30 
  -8   5   3   51.99    8.60 
  -8  -5  -3   42.70    4.40 
  -8  -5   3   45.40    5.80 
  -8   5  -3   46.30    7.60 
   8   5   3   39.10    4.20 
  -8   6   3   54.99    9.20 
   8   6  -3   58.89    7.40 
  -8  -6  -3   60.19    6.10 
  -8   6  -3   49.99    8.60 
   8   6   3   68.59    5.50 
   8   7  -3   79.89    9.10 
  -8  -7  -3   69.79    7.10 
  -8   7   3   84.19   10.60 
   8   7   3   65.59    6.10 
  -8   7  -3   69.79   11.10 
   8   8  -3  750.72   29.10 
  -8  -8  -3  681.93   23.10 
  -8   8   3  735.83   33.30 
  -8   8  -3  676.53   30.80 
   8   8   3  728.33   22.50 
  -8  -9  -3   21.90    4.80 
  -8   9   3   25.40    7.40 
   8   9  -3   17.10    5.10 
   8   9   3   20.60    4.50 
  -8   9  -3   16.10    7.10 
   8  10  -3   20.70    6.20 
  -8  10   3   33.90    8.40 
   8  10   3   32.50    5.80 
  -8  10  -3   48.30   10.40 
  -8  11   3   63.69   11.60 
   8  11  -3   85.49   10.50 
  -8  11  -3   76.49   13.50 
   8  11   3   61.09    7.90 
   8  12  -3    8.40    5.20 
  -8  12   3   14.60    7.80 
  -8  12  -3    7.90    7.10 
   8  12   3   14.80    4.70 
  -8  13   3    4.30    5.80 
   8  13  -3    2.30    4.40 
   8  13   3   -5.60    3.00 
  -8  13  -3   -9.10    9.60 
   8   0  -4   68.49    8.50 
  -8   0  -4   76.49    6.00 
  -8   0  -4   78.99    5.60 
   8   0   4   62.69    5.10 
  -8   0   4   79.09    8.00 
  -8  -1  -4   32.10    4.80 
   8   1  -4   43.30    7.60 
  -8  -1  -4   35.10    3.30 
  -8   1   4   30.80    6.30 
   8  -1   4   46.50    5.00 
  -8   1  -4   35.70    4.30 
  -8  -1   4   34.70    6.00 
  -8   1  -4   31.10    5.10 
  -8   2   4   16.70    4.50 
  -8  -2  -4   16.10    1.90 
  -8  -2  -4   18.50    2.30 
   8  -2   4   20.60    4.10 
   8   2  -4   17.80    5.30 
  -8   2   4   16.10    4.70 
   8  -2  -4   19.50    5.40 
  -8   2  -4   13.60    3.40 
  -8  -2   4   19.00    4.40 
  -8  -3  -4   47.50    3.20 
  -8   3   4   37.90    7.20 
   8   3  -4   40.30    7.40 
  -8  -3  -4   43.70    2.60 
   8  -3   4   49.80    6.20 
  -8  -3   4   43.50    5.50 
  -8   3  -4   47.70    6.20 
  -8  -4  -4   34.20    3.10 
  -8   4   4   35.80    7.60 
   8   4  -4   35.00    6.50 
   8  -4   4   34.80    6.30 
  -8  -4   4   27.80    5.10 
  -8   4  -4   24.70    5.90 
   8   4   4   33.80    3.00 
  -8  -5  -4   71.89    5.00 
  -8   5   4   73.99    9.40 
   8   5  -4   75.39    8.50 
  -8   5  -4   78.99    9.60 
   8   5   4   74.29    4.90 
  -8  -6  -4    1.30    1.80 
  -8   6   4    3.10    3.40 
   8   6  -4    0.50    2.70 
   8   6   4   -0.80    1.10 
  -8   6  -4   -0.70    4.00 
  -8   7   4  247.58   18.40 
   8   7  -4  240.98   16.00 
  -8  -7  -4  246.18   10.90 
   8   7   4  214.38   10.10 
  -8   7  -4  231.18   17.20 
  -8  -8  -4  297.07   13.50 
  -8   8   4  310.07   20.70 
   8   8  -4  285.17   17.80 
   8   8   4  272.07   12.30 
  -8   8  -4  304.17   20.10 
  -8   9   4   99.09   17.60 
   8   9  -4  108.09   11.40 
  -8  -9  -4  121.69    9.40 
  -8   9  -4  105.19   14.20 
   8   9   4  112.39    8.30 
  -8 -10  -4   78.39    8.70 
   8  10  -4  100.09   11.10 
  -8  10   4   79.39   12.90 
  -8  10  -4   64.09   11.80 
   8  11  -4    3.20    4.00 
  -8  11   4    1.40    4.50 
  -8  11  -4    5.90    5.30 
   8  11   4    7.70    3.50 
   8  12  -4    0.20    3.70 
  -8  12   4    1.40    5.20 
   8  12   4    4.70    3.20 
  -8  12  -4    8.90    6.90 
   8  13  -4   20.20    5.90 
  -8  13   4   61.79   19.30 
  -8  13  -4    6.40    6.30 
   8  13   4    8.60    4.30 
  -8   0  -5   -1.80    0.90 
   8   0  -5    4.20    3.00 
   8   0   5   -0.60    1.00 
  -8   0  -5   -1.70    1.40 
   8  -1   5  110.99    7.50 
  -8   1   5  129.79   11.60 
  -8   1   5  122.39   11.00 
  -8  -1  -5  123.99    5.90 
   8   1  -5  111.09   10.80 
  -8  -1   5  120.39    9.90 
  -8   1  -5  120.59    7.80 
   8  -1  -5  115.69   11.30 
   8  -2   5  123.29    9.00 
  -8  -2  -5  127.29    3.40 
   8   2  -5  132.69   11.70 
  -8   2   5  111.89   11.00 
  -8  -2  -5  117.49    3.60 
   8  -2  -5  127.49   12.20 
  -8  -2   5  124.49   10.10 
  -8   2  -5  120.09    8.80 
  -8   3   5  438.96   22.20 
   8  -3   5  422.56   18.50 
   8   3  -5  410.76   21.00 
   8  -3  -5  404.06   22.60 
  -8   3  -5  438.86   18.10 
   8  -4   5  129.79   10.50 
   8   4  -5  127.89   11.60 
  -8   4   5  148.89   13.00 
  -8   4  -5  125.39   11.10 
  -8  -5  -5   20.60    1.60 
  -8   5   5   28.40    6.90 
   8   5  -5   12.20    4.40 
  -8   5  -5   19.80    6.30 
  -8  -6  -5   98.49    5.10 
  -8   6   5  126.39   12.70 
   8   6  -5  101.09   10.50 
  -8   6  -5  122.49   11.90 
  -8   7   5  395.56   23.70 
   8   7  -5  407.96   21.70 
  -8  -7  -5  407.36   13.30 
  -8   7  -5  386.26   21.90 
   8   7   5  392.76   12.70 
  -8   8   5  227.78   17.70 
  -8  -8  -5  204.18   10.40 
   8   8  -5  179.68   14.80 
   8   8   5  198.38    9.50 
  -8   8  -5  200.88   16.70 
  -8  -9  -5   50.79    6.30 
  -8   9   5   42.80    9.40 
   8   9  -5   43.40    8.30 
   8   9   5   52.29    5.70 
  -8   9  -5   26.40   10.50 
  -8 -10  -5  454.45   29.70 
   8  10  -5  569.64   28.40 
  -8  10   5  534.85   29.90 
  -8  10  -5  522.45   28.80 
   8  10   5  526.75   18.90 
  -8 -11  -5   38.10   10.70 
  -8  11   5   34.40    8.10 
   8  11  -5   27.00    6.60 
   8  11   5   20.20    4.80 
  -8  11  -5   24.10    9.00 
  -8  12   5   14.20    8.00 
   8  12  -5   13.70    6.30 
  -8  12  -5   11.30    7.10 
   8  12   5   21.30    5.00 
   8  13  -5    3.20    4.90 
  -8  13   5    7.40    5.80 
   8  13   5    8.70    4.40 
  -8  13  -5    6.00    6.30 
  -8   0  -6 1523.45   33.40 
   8   0   6 1561.44   32.80 
   8   0  -6 1550.64   47.60 
  -8   0  -6 1587.04   31.10 
  -8  -1  -6   57.39    3.60 
  -8  -1  -6   56.99    3.00 
   8   1  -6   39.60    7.80 
   8  -1   6   54.19    5.20 
  -8   1   6   52.39    8.80 
  -8   1  -6   57.09    5.60 
   8  -1  -6   51.09    9.10 
  -8   2   6  238.98   16.70 
   8  -2   6  257.87   13.10 
   8   2  -6  250.87   17.00 
  -8   2  -6  256.97   12.50 
   8  -2  -6  266.87   18.40 
  -8   3   6  428.66   23.10 
   8  -3   6  435.86   19.00 
   8   3  -6  469.65   23.40 
  -8   3  -6  420.16   18.00 
   8  -3  -6  447.26   24.40 
  -8   4   6   26.30    6.60 
   8  -4   6   28.00    5.50 
   8   4  -6   20.80    5.90 
  -8   5   6   51.89    9.40 
   8   5  -6   49.90    8.50 
  -8   5  -6   42.20    7.70 
  -8   6   6  105.39   11.80 
   8   6  -6   84.19   10.10 
  -8   6  -6  110.09   11.20 
   8   7  -6    3.20    3.90 
  -8  -7  -6    6.90    1.70 
  -8   7   6    8.50    4.70 
   8   7   6    8.60    1.80 
  -8   7  -6    4.60    5.10 
  -8   8   6   -3.90    3.10 
   8   8  -6   -0.80    3.30 
  -8  -8  -6   -2.40    1.50 
   8   8   6    2.90    1.50 
  -8   8  -6   -0.80    3.80 
  -8   9   6   25.90    7.10 
   8   9  -6   22.90    6.90 
  -8  -9  -6   24.90    4.00 
  -8   9  -6   26.10    7.70 
   8   9   6   28.80    4.30 
  -8  10   6   36.30    8.50 
  -8 -10  -6   33.70    5.30 
   8  10  -6   32.40    7.80 
  -8  10  -6   34.60    9.40 
   8  10   6   41.20    5.30 
  -8  11   6    7.10    5.30 
   8  11  -6   -2.00    3.20 
   8  11   6   -3.90    2.30 
  -8  11  -6   -6.20    4.50 
   8  12  -6   38.00    9.00 
  -8  12   6   26.00   10.30 
   8  12   6   21.60    5.20 
  -8  12  -6   28.90    9.30 
  -8  13   6    1.80    6.50 
   8  13  -6    4.10    5.90 
  -8  13  -6    7.30    6.80 
   8  13   6    6.30    4.50 
   8   0   7    4.30    1.50 
   8   0  -7    1.70    3.30 
  -8   0  -7   -1.10    1.20 
  -8  -1  -7  368.76    8.00 
   8   1  -7  358.26   21.40 
   8  -1   7  371.76   14.50 
  -8  -1  -7  369.16    8.90 
  -8   1   7  364.76   21.50 
  -8   1  -7  376.06   13.10 
   8  -1  -7  380.96   22.60 
   8   2  -7  717.73   30.60 
  -8   2   7  662.73   29.80 
   8  -2   7  677.13   22.60 
  -8   2  -7  695.53   21.10 
   8  -2  -7  661.23   30.80 
   8  -3   7    7.00    4.00 
   8   3  -7    5.70    3.80 
  -8   3   7    6.30    4.00 
  -8   3  -7    1.90    3.10 
   8  -3  -7    9.10    5.00 
   8  -4   7   39.10    6.40 
  -8   4   7   46.10    8.90 
   8   4  -7   30.80    7.20 
  -8   4  -7   28.20    6.00 
  -8   5   7   24.00    6.80 
   8   5  -7   28.80    6.50 
  -8   5  -7   32.10    6.60 
  -8   6   7  453.95   25.80 
   8   6  -7  425.56   23.50 
  -8   6  -7  444.26   21.60 
   8   7  -7   80.39   10.20 
  -8   7   7   66.59   11.30 
  -8   7  -7   78.99   10.20 
  -8   8   7  194.48   22.50 
   8   8  -7  243.78   27.80 
  -8   8  -7  250.57   17.70 
   8   8   7  256.77    7.90 
   8   8   7  258.47    7.40 
  -8   9   7  137.79   15.20 
   8   9  -7  158.38   15.10 
  -8  -9  -7  151.68    8.00 
  -8   9  -7  156.88   14.90 
   8   9   7  143.19    7.00 
   8   9   7  131.99    7.70 
  -8 -10  -7  326.67   14.40 
  -8  10   7  390.46   25.90 
   8  10  -7  367.16   23.70 
   8  10   7  358.36   15.20 
  -8  10  -7  380.56   23.50 
   8  10   7  324.27   12.60 
   8  11  -7   38.40    9.20 
  -8  11   7   50.79   10.80 
  -8  11  -7   34.80    9.50 
   8  11   7   49.40    5.70 
   8  12  -7   34.60    9.30 
  -8  12   7   36.20    9.40 
  -8  12  -7   40.70    9.40 
   8   0  -8 2776.12   72.59 
   8   0   8 2700.43   50.49 
  -8   0  -8 2756.32   48.10 
   8   1  -8  395.16   23.60 
   8  -1   8  389.46   14.90 
   8  -1  -8  384.26   23.20 
  -8   1  -8  386.06   13.20 
  -8   2   8  636.54   29.60 
   8   2  -8  603.54   29.30 
   8  -2   8  561.74   20.50 
  -8   2  -8  550.84   18.30 
   8  -2  -8  527.65   28.20 
  -8   3   8  101.79   11.70 
   8  -3   8   94.59    8.70 
   8   3  -8  107.79   11.50 
   8  -3  -8  102.99   12.40 
  -8   3  -8   95.79    7.80 
   8  -4   8   26.40    5.50 
   8   4  -8   26.40    7.10 
  -8   4   8   22.00    6.00 
  -8   4  -8   23.60    5.20 
  -8   5   8   63.39   10.90 
   8   5  -8   84.09   10.30 
  -8   5  -8   74.69    8.20 
  -8   6   8    7.50    4.80 
   8   6  -8   11.30    4.60 
  -8   6  -8    3.40    3.60 
   8   7  -8    2.70    4.70 
  -8   7   8    1.40    3.20 
  -8   7  -8    1.90    3.00 
  -8   8   8    9.50    5.80 
   8   8  -8   11.10    4.90 
  -8   8  -8   18.50    5.90 
  -8   9   8   95.79   12.60 
   8   9  -8  113.19   13.20 
  -8   9  -8  111.69   12.60 
   8  10  -8   -7.20    3.00 
  -8  10   8   -0.80    4.40 
  -8  10  -8    9.00    5.20 
   8  10   8    0.80    1.60 
   8  10   8   -0.80    2.20 
   8  11  -8  126.49   15.20 
  -8  11   8  110.99   16.90 
  -8  11  -8  130.09   14.60 
   8  11   8  120.49    7.40 
  -8  12   8    4.80    6.60 
  -8  12  -8    2.40    5.00 
   8   0  -9    1.90    3.40 
   8   0   9   -0.40    1.40 
  -8   0  -9   -1.00    1.30 
   8   1  -9  137.39   14.20 
   8  -1   9  115.69    8.10 
  -8   1  -9  124.99    7.40 
   8  -1  -9  140.19   14.60 
   8   2  -9  133.29   13.90 
  -8   2   9  127.99   14.00 
   8  -2   9  141.59    9.90 
  -8   2  -9  132.09    8.50 
   8  -2  -9  141.39   14.50 
  -8   3   9    2.90    2.90 
   8   3  -9    4.80    4.00 
   8  -3   9    7.70    3.60 
  -8   3  -9    8.30    2.90 
   8  -3  -9    4.90    4.70 
  -8   4   9   -0.80    3.10 
   8   4  -9   -3.00    1.30 
  -8   4  -9    1.70    2.10 
   8  -4  -9    0.60    3.80 
   8   5  -9    1.90    3.10 
  -8   5   9   -4.60    2.50 
  -8   5  -9   -2.50    2.70 
  -8   6   9    2.50    3.00 
   8   6  -9    0.20    5.80 
  -8   6  -9    2.30    2.80 
   8   7  -9   43.80    9.10 
  -8   7   9   45.20    9.70 
  -8   7  -9   39.70    7.40 
  -8   8   9   69.99   12.50 
   8   8  -9   69.59   11.90 
  -8   8  -9   79.99   10.30 
   8   9  -9  103.99   13.10 
  -8   9   9   86.79   14.00 
  -8   9  -9   90.99   11.40 
   8  10  -9    2.50    4.50 
  -8  10   9   15.30    7.20 
  -8  10  -9    1.70    4.30 
  -8  11   9    8.00    7.00 
   8  11  -9    0.70    6.60 
  -8  11  -9    9.10    5.70 
   8   0 -10 1012.00   41.90 
  -8   0 -10 1016.10   22.80 
   8   0  10  988.00   23.90 
   8  -1  10  102.59    7.80 
   8   1 -10  120.49   13.60 
   8  -1 -10  103.89   13.20 
  -8   1 -10  107.59    7.10 
   8  -2  10   71.39    7.20 
   8   2 -10   69.59   12.00 
  -8   2  10   88.39   11.60 
   8  -2 -10   75.39   12.60 
  -8   2 -10   69.09    6.40 
   8  -3  10  235.98   14.30 
   8   3 -10  261.37   20.30 
  -8   3  10  265.47   20.00 
   8  -3 -10  263.17   20.70 
   8   4 -10   -4.50    2.50 
  -8   4  10    6.60    4.00 
  -8   4 -10   -2.40    2.10 
  -8   5  10   26.00    7.10 
   8   5 -10   28.30    7.50 
  -8   5 -10   17.50    5.20 
   8   6 -10   48.00    9.80 
  -8   6  10   53.59   11.30 
  -8   6 -10   47.90    8.00 
   8   7 -10   27.00    6.90 
  -8   7  10   32.20    9.00 
  -8   7 -10   27.80    6.30 
   8   8 -10    2.30    4.80 
  -8   8  10    8.30    4.70 
  -8   8 -10    7.50    3.20 
  -8   9  10   87.99   15.30 
   8   9 -10  111.29   14.70 
  -8   9 -10  107.09   11.50 
  -8  10  10    9.50    5.10 
   8  10 -10    4.30    5.40 
  -8  10 -10    0.10    5.40 
  -8  11  10   36.60    9.80 
   8  11 -10   11.80    6.90 
  -8  11 -10   23.80    8.50 
   8   0  11    2.20    1.70 
  -8   0 -11    2.20    1.50 
   8   0 -11   -2.90    2.40 
   8   1 -11  549.95   30.90 
   8  -1  11  586.24   19.80 
   8  -1 -11  567.34   31.60 
  -8   1 -11  567.94   18.10 
   8   2 -11  250.77   20.60 
   8  -2  11  218.68   15.80 
  -8   2  11  222.28   19.00 
   8  -2 -11  231.28   20.00 
  -8   2 -11  230.98   11.90 
  -8   3  11  216.68   19.00 
   8  -3  11  227.08   14.20 
  -8   3 -11  206.78   12.10 
   8  -3 -11  190.68   18.80 
  -8   4  11  178.58   18.50 
   8   4 -11  159.58   16.60 
   8  -4 -11  183.08   23.00 
  -8   4 -11  187.78   12.50 
  -8   5  11   -0.40    3.20 
   8   5 -11   -1.60    3.40 
  -8   5 -11    1.90    3.00 
  -8   6  11   55.49   11.20 
   8   6 -11   59.69   11.90 
  -8   6 -11   77.69    9.20 
  -8   7  11    4.10    4.60 
   8   7 -11    1.50    5.20 
  -8   7 -11    8.80    4.90 
   8   8 -11   39.40    9.80 
  -8   8  11   23.00    7.80 
  -8   8 -11   34.60    8.10 
   8   9 -11   28.50    9.10 
  -8   9  11   33.40   10.20 
  -8   9 -11   32.30    8.70 
  -8  10  11   -0.70    5.50 
   8  10 -11   -5.50    4.80 
  -8  10 -11    3.70    4.90 
  -8   0 -12  235.08   10.30 
   8   0  12  233.18   10.20 
   8   0 -12  246.78   23.30 
   8  -1  12   76.69    7.80 
   8   1 -12   96.89   12.90 
  -8   1 -12   84.39    7.20 
   8  -1 -12   76.49   17.30 
   8  -2  12  270.07   14.70 
   8   2 -12  255.17   21.60 
  -8   2  12  276.57   27.00 
   8  -2 -12  261.77   23.80 
  -8   2 -12  264.07   13.40 
   8   3 -12   33.50    8.70 
  -8   3  12   15.60    5.80 
   8  -3 -12    8.60    6.10 
  -8   3 -12   17.10    4.60 
   8   4 -12  178.48   18.00 
  -8   4  12  194.98   18.50 
   8  -4 -12  169.48   18.20 
  -8   4 -12  173.48   12.30 
   8   5 -12   69.79   12.70 
  -8   5  12   61.39   11.80 
  -8   5 -12   78.09    8.80 
  -8   6  12    5.00    5.00 
   8   6 -12   -0.20    3.30 
  -8   6 -12    1.00    3.30 
   8   7 -12   41.60   10.50 
  -8   7  12   34.30    8.10 
  -8   7 -12   32.30    7.80 
  -8   8  12   39.50   10.10 
   8   8 -12   31.50    9.10 
  -8   8 -12   36.30    7.30 
   8   9 -12   15.80   12.40 
  -8   9  12   15.00    7.90 
  -8   9 -12   16.50    6.10 
   8  10 -12   60.99   13.00 
  -8  10  12   49.90   11.60 
  -8  10 -12   57.59   10.60 
  -8   0 -13   -3.50    2.00 
   8   0  13   -3.30    1.60 
   8   0 -13   -1.60    4.60 
   8  -1  13  153.88   10.30 
   8   1 -13  158.68   16.80 
  -8   1 -13  147.59    9.50 
   8  -1 -13  177.38   18.60 
   8   2 -13    5.00    5.60 
  -8   2  13    2.70    3.90 
   8  -2  13    4.70    3.70 
   8  -2 -13    2.30    4.40 
  -8   3  13   26.10    8.00 
   8   3 -13   24.00    7.90 
  -8   3 -13   26.50    5.30 
   8  -3 -13   13.60    7.00 
  -8   4  13    1.00    4.00 
   8   4 -13    0.90    4.20 
  -8   4 -13    0.40    3.10 
   8  -4 -13    2.50    4.00 
   8   5 -13   11.00    6.80 
  -8   5  13    9.50    5.90 
  -8   5 -13   16.80    4.80 
  -8   6  13   37.60    9.00 
   8   6 -13   39.60   10.80 
  -8   6 -13   55.29    9.00 
  -8   7  13   -1.40    6.10 
   8   7 -13   14.80    6.50 
  -8   7 -13   -4.50    3.30 
  -8   8  13   -2.60    6.10 
   8   8 -13   -1.30    6.60 
  -8   8 -13   -6.90    3.20 
   8   9 -13   40.70   11.10 
  -8   9  13   25.00    8.70 
  -8   9 -13   32.60    8.90 
   8   0  14   55.49    5.80 
   8   0 -14   63.79   13.30 
  -8   0 -14   61.09    6.30 
  -8   1  14   26.40    8.90 
   8  -1  14   39.60    6.10 
   8   1 -14   33.10    9.70 
   8  -1 -14   32.20   10.20 
  -8   1 -14   44.10    5.90 
   8  -2  14   52.19    8.20 
  -8   2  14   55.39   12.20 
   8   2 -14   61.99   13.10 
   8  -2 -14   75.39   14.00 
  -8   2 -14   59.19    7.60 
  -8   3  14   78.19   14.30 
   8   3 -14   64.09   13.20 
   8  -3 -14   68.39   13.30 
  -8   3 -14   77.59    8.60 
   8   4 -14   30.40    9.20 
  -8   4  14   14.80    6.30 
   8  -4 -14   23.30    8.70 
  -8   4 -14   26.10    6.00 
   8   5 -14   12.50    6.30 
  -8   5  14    1.20    4.40 
  -8   5 -14    4.00    3.20 
  -8   6  14    1.50    4.70 
   8   6 -14   -4.10    4.50 
  -8   6 -14    3.80    4.00 
  -8   7  14   -4.50    5.90 
   8   7 -14    3.80    6.20 
  -8   7 -14   -2.50    2.60 
   8   8 -14    3.10    7.60 
  -8   8  14   11.10    7.30 
  -8   8 -14   26.00    7.10 
  -8   0 -15    5.60    2.70 
   8   0 -15   -8.90    4.20 
  -8   1  15   17.10    7.90 
   8   1 -15   27.00    9.70 
   8  -1 -15   32.50   10.20 
  -8   1 -15   42.00    6.40 
  -8   2  15   -1.30    4.00 
   8   2 -15    0.80    4.60 
  -8   2 -15   -5.30    2.50 
   8  -2 -15    3.30    7.10 
  -8   3  15    8.70    6.80 
   8   3 -15    2.60    6.90 
   8  -3 -15    9.20    7.60 
  -8   3 -15    3.00    3.70 
   8   4 -15   44.30   12.30 
  -8   4  15   46.10   11.20 
   8  -4 -15   43.20   11.60 
  -8   4 -15   35.20    6.90 
  -8   5  15    3.50    4.90 
   8   5 -15    3.80    5.70 
  -8   5 -15    9.20    3.80 
   8   6 -15    2.00    7.00 
  -8   6  15   -1.10    5.80 
  -8   6 -15   -4.50    4.20 
   8   0 -16   11.10    8.80 
   8   1 -16   11.80    8.00 
  -8   1  16    9.80    7.50 
  -8   1 -16   27.60    5.50 
   8  -1 -16    9.80    8.60 
   8   2 -16   -7.20    6.10 
  -8   2  16   12.10    6.90 
  -8   2 -16   -3.70    2.90 
   8  -2 -16    3.20    6.50 
   8   3 -16    9.30    7.40 
  -8   3  16   18.70    8.00 
   8  -3 -16   18.70    8.80 
  -8   3 -16   20.00    5.20 
   8   4 -16    4.90    6.30 
  -8   4  16    2.10    6.50 
   8  -4 -16    9.40    7.20 
   8   5 -16   -0.20    6.20 
  -8   5  16   -2.00    7.20 
  -8   5 -16   -6.90    3.30 
   8   1 -17   22.00   10.20 
  -8   1  17    0.70    7.30 
   8  -1 -17    4.40    8.30 
  -8   2  17   -4.60    5.90 
   8   2 -17    6.60    6.90 
   8  -2 -17   19.20   15.10 
  -9   0   0    2.00    2.00 
  -9   0   0    3.50    2.30 
   9   0   0    1.60    1.70 
  -9   1   0 2679.83   59.49 
  -9   1   0 2703.13   60.89 
  -9  -1   0 2653.83   56.39 
   9   1   0 2661.23   58.99 
  -9  -1   0 2714.13   58.09 
  -9   2   0    1.50    2.20 
  -9  -2   0   -1.20    1.20 
  -9   2   0   -2.20    1.20 
   9   2   0   -0.90    1.50 
   9   3   0  855.11   26.70 
  -9  -3   0  796.82   23.00 
   9  -3   0  826.02   29.50 
  -9   3   0  671.73   39.30 
  -9   3   0  822.92   30.70 
   9   4   0    1.30    2.10 
  -9   4   0   -1.00    1.80 
  -9  -4   0    1.20    1.60 
  -9  -5   0  271.47   12.60 
  -9   5   0  286.67   17.60 
   9   5   0  307.17   15.20 
  -9   6   0    5.20    3.20 
   9   6   0   -3.80    1.60 
  -9  -6   0    1.30    2.20 
  -9  -7   0   16.30    3.90 
  -9   7   0    4.80    3.70 
   9   7   0    8.10    5.30 
   9   8   0   -4.50    2.00 
  -9   8   0   -0.50    3.40 
   9   9   0   12.00    4.20 
  -9   9   0    3.10    4.80 
  -9  10   0    7.00    5.60 
   9  10   0   -2.90    2.80 
   9  11   0    0.50    2.90 
  -9  11   0   -0.90    4.70 
  -9  12   0    4.00    5.40 
   9  12   0    2.30    2.50 
  -9  13   0   38.10   10.90 
   9  13   0   64.59   10.50 
  -9   0   1    0.10    1.90 
  -9   0   1    1.00    1.60 
  -9   0  -1    4.00    1.90 
  -9   0  -1    0.20    1.50 
  -9  -1  -1  915.51   26.80 
  -9   1   1  925.01   30.30 
  -9  -1  -1  891.11   25.90 
   9   1  -1  917.41   30.20 
  -9   1   1  878.11   43.20 
   9   1   1  922.41   27.80 
  -9   1  -1  910.91   29.40 
   9  -1  -1  922.31   31.40 
  -9   1  -1  903.71   28.20 
  -9  -1   1  945.41   29.80 
  -9  -1   1  919.21   28.20 
   9  -2   1 1042.20   32.20 
  -9   2   1 1053.49   34.80 
  -9  -2  -1 1030.00   26.90 
  -9   2   1 1037.90   33.40 
  -9  -2  -1 1033.20   28.90 
   9   2  -1 1083.09   32.80 
  -9   2  -1 1012.80   31.30 
  -9  -2   1 1057.19   29.30 
   9   2   1 1057.19   29.80 
  -9   2  -1 1050.39   33.40 
   9   3  -1  418.26   18.80 
  -9   3   1  415.56   20.50 
  -9  -3  -1  415.76   14.60 
  -9   3   1  412.96   21.30 
   9  -3   1  402.16   19.70 
   9   3   1  434.36   17.30 
   9  -3  -1  432.56   20.90 
  -9   3  -1  414.26   19.30 
  -9   3  -1  420.56   20.80 
  -9  -3   1  416.86   16.30 
   9  -4   1 1063.29   35.60 
  -9   4   1 1088.19   36.20 
  -9  -4  -1 1135.69   27.20 
   9   4  -1 1099.89   33.00 
  -9   4  -1 1078.09   37.30 
   9   4   1 1099.29   30.30 
  -9   4  -1 1112.39   35.10 
  -9  -4   1 1065.89   29.20 
   9   5  -1   86.89    8.40 
  -9   5   1   94.39   10.40 
  -9  -5  -1   92.39    6.90 
  -9  -5   1   91.39    7.60 
   9   5   1   88.99    7.70 
  -9   5  -1   86.89    9.40 
  -9   6   1    0.00    2.80 
   9   6  -1    6.10    4.40 
  -9  -6  -1    8.00    2.90 
  -9   6  -1    6.90    3.50 
   9   6   1    3.60    2.20 
  -9  -6   1   -1.70    2.40 
  -9  -7  -1   59.99    7.10 
   9   7  -1   48.20    7.90 
  -9   7   1   48.50    8.90 
  -9   7  -1   63.69   10.00 
   9   7   1   59.39    6.90 
   9   8  -1  660.03   25.90 
  -9  -8  -1  643.04   24.00 
  -9   8   1  637.94   30.20 
  -9   8  -1  632.84   29.80 
   9   8   1  655.73   25.20 
  -9   9   1    9.00    4.80 
   9   9  -1    6.90    4.20 
   9   9   1   16.30    4.50 
  -9   9  -1   13.80    6.20 
  -9  10   1   69.79   12.00 
   9  10  -1   67.39    9.00 
   9  10   1   90.59    9.30 
  -9  10  -1   74.49   12.60 
   9  11  -1   30.90    6.60 
  -9  11   1   41.80    9.90 
  -9  11  -1   25.50    8.50 
   9  11   1   26.10    5.90 
  -9  12   1   -1.60    5.30 
   9  12  -1    5.10    3.60 
   9  12   1   21.90    6.40 
  -9  12  -1    4.20    7.00 
  -9  13   1   16.10    8.30 
   9  13  -1   29.20    7.20 
   9  13   1   24.80    6.10 
  -9  13  -1    7.90    7.80 
  -9   0   2  494.95   21.20 
  -9   0  -2  548.85   19.10 
  -9   0  -2  525.75   19.20 
   9   0  -2  511.15   22.70 
  -9   0   2  526.05   22.30 
  -9  -1  -2   -1.90    1.30 
   9   1  -2    4.30    2.50 
  -9  -1  -2   -0.90    1.30 
  -9   1   2   -2.30    1.90 
  -9   1   2    1.00    2.00 
  -9   1  -2   -2.60    1.60 
  -9   1  -2    0.00    1.70 
  -9  -1   2    1.10    3.40 
   9   2  -2  190.38   13.00 
  -9  -2  -2  172.88    9.60 
  -9  -2  -2  177.68    8.80 
   9  -2   2  176.38   11.80 
  -9   2   2  166.88   13.50 
  -9   2   2  179.98   13.50 
  -9   2  -2  174.38   11.50 
   9   2   2  175.78   10.10 
  -9   2  -2  169.38   11.80 
  -9   3   2  666.63   27.20 
  -9   3   2  654.63   30.20 
   9  -3   2  720.43   26.50 
  -9  -3  -2  699.23   18.70 
   9   3  -2  739.93   26.80 
  -9  -3   2  667.63   22.60 
  -9   3  -2  677.63   27.00 
  -9   3  -2  712.43   25.30 
   9   3   2  679.53   21.30 
  -9   4   2   23.20    6.00 
   9   4  -2   23.00    5.10 
  -9  -4  -2   22.10    3.30 
   9  -4   2   17.70    4.80 
  -9   4  -2   23.30    5.30 
  -9  -4   2   22.70    4.80 
   9   4   2   23.50    4.30 
  -9  -5  -2  443.56   14.80 
   9   5  -2  434.36   20.50 
  -9   5   2  456.65   23.50 
   9   5   2  435.56   16.60 
  -9  -5   2  442.86   18.20 
  -9   5  -2  423.56   20.90 
  -9   6   2   19.60    5.80 
   9   6  -2   11.70    4.20 
  -9  -6  -2   13.80    3.80 
  -9   6  -2   12.30    5.00 
   9   6   2   18.50    3.80 
  -9   7   2  160.58   14.40 
  -9  -7  -2  143.29   10.10 
   9   7  -2  132.39   11.50 
  -9   7  -2  130.39   13.20 
   9   7   2  128.89    9.20 
   9   8  -2    4.00    3.80 
  -9   8   2    4.40    3.90 
  -9  -8  -2    4.10    4.20 
  -9   8  -2   13.40    5.80 
   9   8   2    3.80    2.70 
   9   9  -2  357.26   19.90 
  -9   9   2  350.16   23.20 
  -9  -9  -2  350.66   17.70 
  -9   9  -2  333.87   24.10 
   9   9   2  346.97   16.80 
   9  10  -2   51.49    8.80 
  -9  10   2   42.70    9.80 
   9  10   2   32.90    6.50 
  -9  10  -2   25.90    9.00 
  -9  11   2   25.50    9.00 
   9  11  -2   30.90    7.90 
   9  11   2   24.40    5.50 
  -9  11  -2   22.90    9.20 
  -9  12   2   17.60    8.00 
   9  12  -2    2.40    4.10 
   9  12   2   11.60    4.40 
  -9  12  -2   11.10    7.80 
  -9  13   2    3.30    6.60 
   9  13  -2    1.40    3.80 
   9  13   2   -2.50    3.30 
  -9  13  -2    0.80    6.10 
  -9   0  -3    1.90    1.50 
   9   0  -3    0.20    1.50 
  -9   0   3   -1.00    1.80 
  -9   0   3   -2.80    1.60 
  -9   0  -3    1.50    1.60 
   9  -1   3 2079.49   46.90 
  -9   1   3 2050.19   53.09 
  -9  -1  -3 2101.89   43.00 
  -9  -1  -3 2074.89   42.90 
   9   1  -3 2078.79   53.99 
  -9   1   3 2043.70   53.19 
  -9  -1   3 2029.20   49.90 
  -9   1  -3 2095.69   45.80 
  -9   1  -3 2050.99   47.90 
   9  -1  -3 2055.39   55.59 
  -9   2   3 1328.47   41.60 
   9   2  -3 1352.66   40.60 
  -9  -2  -3 1368.96   30.90 
   9  -2   3 1367.16   37.00 
  -9  -2  -3 1323.07   29.00 
  -9   2   3 1407.76   42.00 
   9  -2  -3 1395.06   43.40 
  -9   2  -3 1371.46   38.20 
  -9  -2   3 1380.06   37.30 
  -9   2  -3 1377.46   35.70 
   9   3  -3  306.97   25.50 
  -9  -3  -3  305.87   10.20 
   9  -3   3  305.27   16.40 
  -9  -3  -3  295.77   11.70 
  -9   3   3  305.87   18.30 
   9   3   3  295.97   11.90 
  -9   3  -3  309.37   15.60 
  -9  -3   3  293.87   14.90 
  -9   4   3  541.35   25.30 
  -9  -4  -3  530.25   14.30 
   9  -4   3  498.75   22.70 
   9   4  -3  466.45   22.00 
   9   4   3  501.95   16.50 
  -9   4  -3  498.85   21.80 
  -9  -4   3  521.05   20.30 
  -9   5   3  325.97   20.00 
   9   5  -3  327.27   18.00 
  -9  -5  -3  311.17   11.50 
   9   5   3  323.67   13.00 
  -9   5  -3  307.27   17.70 
  -9  -6  -3  616.74   18.90 
   9   6  -3  656.13   26.70 
  -9   6   3  620.34   29.10 
   9   6   3  617.74   19.70 
  -9   6  -3  652.23   27.60 
  -9   7   3   60.19   10.30 
   9   7  -3   41.60    7.90 
  -9  -7  -3   46.40    6.50 
  -9   7  -3   46.70    9.50 
   9   7   3   47.60    5.60 
  -9  -8  -3  581.14   20.80 
  -9   8   3  575.84   29.40 
   9   8  -3  584.54   26.10 
   9   8   3  585.54   20.40 
  -9   8  -3  562.64   28.50 
  -9   9   3  127.69   14.50 
   9   9  -3  133.69   12.40 
  -9  -9  -3  142.99   10.50 
   9   9   3  125.09    9.70 
  -9   9  -3  140.29   15.40 
  -9  10   3    3.00    4.00 
   9  10  -3   10.00    3.70 
  -9  10  -3    7.30    5.90 
   9  10   3   -2.40    1.80 
  -9  11   3   23.20    7.90 
   9  11  -3   15.90    5.00 
   9  11   3   14.30    4.50 
  -9  11  -3    0.40    6.00 
  -9  12   3   15.70    8.20 
   9  12  -3   21.10    7.40 
   9  12   3   17.00    5.70 
  -9  12  -3    6.90    7.40 
  -9  13   3    4.40    7.10 
   9  13  -3    0.00    5.30 
   9  13   3    9.60    4.30 
  -9  13  -3    2.80    6.20 
  -9   0  -4 2043.90   41.90 
   9   0  -4 2023.80   54.89 
  -9   0   4 1997.30   51.69 
  -9   0  -4 2059.79   44.30 
  -9  -1  -4  488.75   15.30 
   9  -1   4  479.45   18.20 
  -9  -1  -4  493.75   15.00 
  -9   1   4  505.05   23.80 
   9   1  -4  478.15   23.30 
   9  -1  -4  479.75   24.10 
  -9   1  -4  491.55   19.10 
  -9   1  -4  482.65   17.20 
  -9  -1   4  489.35   21.20 
  -9  -2  -4  130.29    7.20 
   9   2  -4  160.38   12.90 
  -9  -2  -4  147.19    6.90 
  -9   2   4  144.69   12.60 
   9  -2   4  165.38   10.90 
  -9  -2   4  156.18   11.40 
   9  -2  -4  147.69   13.10 
  -9   2  -4  136.69   10.40 
  -9   2  -4  135.69    9.40 
   9  -3   4  128.69   10.50 
  -9  -3  -4  109.89    5.90 
  -9  -3  -4  120.39    5.00 
  -9   3   4  108.49   11.20 
   9   3  -4  109.79   10.90 
  -9   3  -4   93.49    8.80 
   9   4  -4  194.48   14.20 
  -9   4   4  169.18   14.30 
  -9  -4  -4  188.18    6.90 
   9  -4   4  192.78   13.60 
  -9  -4  -4  182.38    7.60 
  -9   4  -4  200.98   13.20 
   9   5  -4  152.78   12.80 
  -9   5   4  163.18   14.30 
  -9   5  -4  151.28   12.60 
   9   5   4  155.18    7.60 
  -9  -6  -4  391.06   13.20 
   9   6  -4  389.26   21.00 
  -9   6   4  440.66   24.40 
  -9   6  -4  415.36   22.30 
   9   6   4  403.86   13.90 
   9   7  -4  743.83   30.50 
  -9   7   4  781.22   34.40 
  -9  -7  -4  739.53   20.80 
   9   7   4  717.33   20.90 
  -9   7  -4  738.13   31.40 
  -9  -8  -4  592.54   19.70 
  -9   8   4  627.64   31.10 
   9   8  -4  602.54   27.50 
  -9   8  -4  608.44   29.70 
   9   8   4  579.74   19.30 
   9   9  -4   11.90    4.90 
  -9  -9  -4   16.00    4.30 
  -9   9   4   17.80    6.50 
  -9   9  -4   22.20    7.90 
   9   9   4    8.90    3.40 
   9  10  -4  100.19   12.00 
  -9  10   4  125.89   14.00 
  -9 -10  -4  123.29   10.00 
  -9  10  -4   98.39   15.10 
   9  10   4  115.09    9.50 
   9  11  -4   32.50    6.90 
  -9  11   4   44.10   10.40 
  -9  11  -4   27.60    9.90 
   9  11   4   32.80    5.80 
   9  12  -4   27.10    8.00 
  -9  12   4   45.80   11.30 
   9  12   4   19.60    5.50 
  -9  12  -4   21.70    8.90 
   9  13  -4   19.40    6.60 
  -9  13   4   -8.20    4.60 
   9  13   4    6.70    4.10 
  -9  13  -4   -8.00    6.10 
  -9   0  -5   -0.60    1.70 
   9   0  -5    0.90    2.70 
  -9   0  -5    0.30    1.30 
   9   1  -5  127.69   12.30 
  -9  -1  -5  116.49    6.10 
   9  -1   5  125.99    8.60 
  -9   1   5  111.69   11.50 
  -9   1  -5  104.29    7.70 
   9  -1  -5  107.09   11.80 
  -9   1  -5  100.59    8.20 
  -9  -2  -5 1377.66   25.20 
   9   2  -5 1459.65   44.90 
  -9  -2  -5 1412.66   25.80 
  -9   2   5 1435.36   45.10 
   9  -2   5 1430.96   37.30 
   9  -2  -5 1377.86   45.80 
  -9   2  -5 1437.56   35.60 
  -9   3   5    8.30    4.30 
   9  -3   5    8.70    3.80 
   9   3  -5   10.30    4.40 
  -9   3  -5    5.50    3.80 
   9   4  -5    9.40    4.00 
  -9   4   5    7.70    4.00 
   9  -4   5    2.50    3.00 
  -9   4  -5    6.40    4.00 
  -9   5   5   79.89   10.30 
   9   5  -5   66.99   10.40 
  -9  -5  -5   79.39    3.10 
  -9   5  -5   76.59    9.70 
  -9   6   5  413.76   24.30 
   9   6  -5  445.26   23.20 
  -9  -6  -5  433.56   11.40 
   9   6   5  418.26   11.80 
  -9   6  -5  447.46   22.80 
  -9   7   5   25.90    7.70 
   9   7  -5   25.80    6.50 
  -9  -7  -5   28.50    3.50 
  -9   7  -5   28.90    7.60 
   9   7   5   30.70    3.70 
  -9  -8  -5   59.09    5.60 
   9   8  -5   60.49   10.10 
   9   8   5   53.89    5.30 
  -9   8  -5   47.50   10.10 
   9   9  -5  330.87   22.50 
  -9  -9  -5  300.27   13.60 
  -9   9   5  275.57   21.60 
  -9   9  -5  281.87   20.90 
   9   9   5  290.27   12.70 
  -9 -10  -5  126.99    9.90 
  -9  10   5  118.09   15.00 
   9  10  -5  109.49   12.40 
  -9  10  -5  122.59   14.90 
   9  10   5  112.29    8.20 
   9  11  -5  126.29   13.20 
  -9  11   5  109.79   14.90 
  -9  11  -5  123.19   16.20 
  -9  12   5    9.70    6.60 
   9  12  -5    2.90    4.30 
  -9  12  -5   -6.60    4.70 
   9  12   5    1.70    3.60 
  -9  13   5    6.50    6.70 
   9  13  -5   -8.20    4.20 
  -9  13  -5    5.30    7.30 
   9  13   5   -3.50    3.50 
   9   0  -6   44.70    8.90 
   9   0   6   64.99    5.30 
  -9   0  -6   60.19    5.40 
  -9   0  -6   55.69    5.40 
  -9   1   6   -3.40    1.90 
   9   1  -6    0.60    3.70 
   9  -1   6   -0.60    1.50 
  -9  -1  -6    0.90    1.10 
   9  -1  -6   -0.60    2.00 
  -9   1  -6   -0.10    2.60 
  -9   1  -6    4.50    2.20 
   9   2  -6  847.12   34.60 
  -9   2   6  815.12   33.40 
   9  -2   6  816.52   26.20 
  -9   2  -6  833.52   25.00 
   9  -2  -6  801.42   34.50 
   9  -3   6   21.00    4.60 
   9   3  -6   23.90    6.80 
  -9   3   6   14.80    5.70 
   9  -3  -6   21.10    7.00 
  -9   3  -6   24.00    5.70 
   9  -4   6   14.30    4.20 
   9   4  -6   12.70    4.40 
  -9   4   6   31.90    7.60 
  -9   4  -6   20.30    5.70 
   9   5  -6    3.80    3.70 
  -9   5   6    3.40    3.30 
  -9   5  -6    3.70    4.80 
   9   6  -6    4.60    3.70 
  -9   6   6    4.20    4.20 
  -9   6  -6    3.30    5.50 
  -9   7   6   17.30    6.00 
   9   7  -6   24.20    6.80 
  -9   7  -6   32.10    7.90 
   9   8  -6   90.29   11.00 
  -9   8   6   78.69   13.30 
   9   8   6  100.59    5.80 
  -9   8  -6  100.39   12.50 
  -9  -9  -6    0.50    2.20 
  -9   9   6   10.10    5.40 
   9   9  -6    4.60    4.50 
  -9   9  -6    4.60    5.20 
   9   9   6    5.50    2.20 
   9  10  -6   19.40    6.60 
  -9  10   6    6.80    5.60 
  -9 -10  -6   29.70    5.90 
  -9  10  -6   18.10    7.10 
   9  10   6   18.80    3.80 
  -9  11   6   11.60    5.30 
   9  11  -6   10.70    4.70 
   9  11   6    6.20    3.10 
  -9  11  -6   -2.00    5.50 
   9  12  -6   12.10    6.20 
  -9  12   6   14.80    7.20 
  -9  12  -6   15.90    9.70 
   9  12   6   14.80    4.20 
  -9   0  -7    1.60    1.70 
  -9   0  -7    0.20    1.30 
   9   0  -7   -0.80    2.80 
   9   1  -7   70.09   11.20 
  -9   1   7   78.09   10.50 
   9  -1   7   84.39    6.90 
  -9  -1  -7   87.29    4.00 
  -9  -1  -7   84.59    3.40 
  -9   1  -7   90.59    6.80 
   9  -1  -7   80.49   12.70 
  -9   2   7  147.49   13.90 
   9  -2   7  126.69    9.50 
   9   2  -7  124.59   13.10 
  -9   2  -7  129.39    9.00 
   9  -2  -7  124.29   13.50 
   9   3  -7   -0.50    2.00 
   9  -3   7    3.70    2.40 
  -9   3   7    0.90    2.90 
  -9   3  -7    1.00    3.40 
   9  -3  -7    2.40    2.80 
   9  -4   7  202.48   13.80 
  -9   4   7  215.08   17.40 
   9   4  -7  217.08   16.80 
  -9   4  -7  205.18   13.50 
  -9   5   7   42.50    8.60 
   9   5  -7   37.30    8.30 
  -9   5  -7   30.60    7.00 
   9   6  -7    3.40    3.40 
  -9   6   7    0.60    3.50 
  -9   6  -7    7.80    4.30 
   9   7  -7   12.40    5.00 
  -9   7  -7   11.00    5.20 
   9   8  -7   14.10    5.20 
  -9   8   7   15.50    6.20 
  -9   8  -7   15.90    6.90 
  -9  -9  -7   94.89    4.80 
  -9   9   7  100.29   13.20 
   9   9  -7  103.69   12.20 
   9   9   7   95.59    5.30 
   9   9   7   91.79    4.80 
  -9   9  -7  105.09   13.30 
  -9  10   7    5.50    5.40 
   9  10  -7    4.10    4.60 
   9  10   7    6.80    2.80 
   9  10   7    1.10    2.10 
  -9  10  -7    6.00    5.80 
  -9  11   7    5.50    5.60 
   9  11  -7   12.80    6.10 
  -9  11  -7    6.10    6.00 
   9  11   7    6.90    2.90 
  -9  12   7   13.90    8.90 
  -9  12  -7   15.10    7.00 
  -9   0  -8  271.87    9.20 
   9   0   8  278.97   10.80 
  -9   0  -8  279.67   11.10 
   9   0  -8  259.47   19.80 
  -9   1   8  711.93   32.90 
   9   1  -8  737.03   33.40 
   9  -1   8  696.53   21.70 
   9  -1  -8  750.62   34.50 
  -9   1  -8  717.63   19.70 
  -9   2   8  140.19   14.20 
   9   2  -8  154.88   15.00 
   9  -2   8  164.88   10.90 
   9  -2  -8  131.39   14.50 
  -9   2  -8  148.19    9.00 
  -9   3   8    2.50    3.30 
   9   3  -8   -1.30    2.50 
   9  -3   8    4.00    2.90 
  -9   3  -8    0.10    2.20 
   9  -3  -8   10.50    4.80 
  -9   4   8    7.70    5.00 
   9   4  -8   16.50    6.20 
  -9   4  -8   10.50    3.80 
   9   5  -8   39.20    8.50 
  -9   5   8   30.90    7.80 
  -9   5  -8   25.50    5.80 
   9   6  -8    1.50    2.90 
  -9   6   8    6.10    3.70 
  -9   6  -8   -3.40    2.60 
   9   7  -8   38.30    8.80 
  -9   7   8   23.60    8.20 
  -9   7  -8   24.70    6.70 
  -9   8   8    3.80    4.70 
   9   8  -8    5.00    3.80 
  -9   8  -8   13.70    5.80 
   9   9  -8   31.00    8.00 
  -9   9   8   30.90    9.00 
  -9   9  -8   21.50    7.10 
  -9  10   8    7.30    5.30 
   9  10  -8   -7.30    3.50 
  -9  10  -8    0.80    4.00 
   9  11  -8   24.90    8.00 
  -9  11   8   22.80    8.20 
  -9  11  -8   12.10    5.80 
   9  12  -8    0.30    4.50 
   9   0   9   -0.20    1.20 
   9   0  -9    0.60    1.80 
  -9   0  -9    0.30    1.30 
   9   1  -9  127.39   13.90 
   9  -1   9  103.99    7.80 
  -9   1   9  119.89   13.50 
  -9   1  -9  105.79    6.80 
   9  -1  -9  109.19   13.50 
   9  -2   9   50.69    6.40 
   9   2  -9   49.30   10.00 
  -9   2   9   42.90    9.30 
   9  -2  -9   40.80   10.00 
  -9   2  -9   49.30    5.60 
  -9   3   9   65.49   11.30 
   9   3  -9   45.10    9.80 
   9  -3   9   54.09    7.00 
  -9   3  -9   71.99    7.00 
   9  -3  -9   60.99   11.70 
  -9   4   9   -0.70    3.50 
   9   4  -9    4.30    3.60 
   9  -4  -9    3.70    3.60 
  -9   4  -9    1.30    2.10 
  -9   5   9   22.90    7.30 
   9   5  -9   39.80   11.20 
  -9   5  -9   34.90    6.50 
   9   6  -9    4.60    4.80 
  -9   6   9    9.90    5.00 
  -9   6  -9   13.00    4.70 
  -9   7   9  102.79   13.20 
   9   7  -9   80.59   13.40 
  -9   7  -9   86.59   10.40 
   9   8  -9    5.90    4.10 
  -9   8   9    5.60    4.40 
  -9   9   9  121.79   15.60 
   9   9  -9   81.69   13.60 
  -9   9  -9   99.29   11.80 
  -9  10   9   -5.90    5.10 
   9  10  -9    9.70    5.80 
  -9  10  -9   11.10    5.60 
  -9  11   9    7.50    7.00 
  -9  11  -9   13.80    6.60 
   9   0  10  146.19    7.40 
  -9   0 -10  152.18    6.80 
   9   0 -10  168.88   16.90 
  -9   1  10    1.10    3.80 
   9  -1  10   17.40    3.70 
   9   1 -10    6.20    4.40 
  -9   1 -10    7.20    2.50 
   9  -1 -10   18.20    6.70 
  -9   2  10   95.79   12.10 
   9  -2  10   91.89    8.70 
   9   2 -10   85.49   13.80 
  -9   2 -10   89.39    7.20 
   9  -2 -10  101.39   13.20 
  -9   3  10   79.99   13.00 
   9  -3  10   77.79    9.10 
   9   3 -10   70.59   12.20 
   9  -3 -10   63.49   11.90 
  -9   3 -10   78.89    9.50 
  -9   4  10    1.40    4.60 
   9   4 -10    1.30    3.50 
  -9   4 -10    1.30    2.70 
  -9   5  10   27.00    8.00 
   9   5 -10   32.80    8.30 
  -9   5 -10   36.80    6.60 
  -9   6  10    6.60    5.00 
   9   6 -10    4.80    4.20 
  -9   6 -10    6.00    3.00 
  -9   7  10    7.40    5.50 
  -9   7 -10   10.80    4.00 
  -9   8  10   12.80    6.80 
   9   8 -10   21.90    7.60 
  -9   8 -10   23.60    6.00 
   9   9 -10   23.50    7.60 
  -9   9  10   23.30    8.20 
  -9   9 -10   27.00    7.00 
   9  10 -10  156.88   19.50 
  -9  10  10  164.78   18.80 
  -9  10 -10  144.59   15.20 
   9   0  11    4.50    1.70 
  -9   0 -11   -0.40    1.30 
   9   1 -11  578.24   35.20 
   9  -1  11  575.34   19.50 
  -9   1 -11  549.95   17.30 
   9   2 -11   10.60    5.30 
   9  -2  11    3.20    3.50 
  -9   2  11    6.00    5.20 
   9  -2 -11   10.20    5.80 
  -9   2 -11    4.00    2.70 
   9   3 -11   70.89   12.50 
   9  -3  11   76.49    9.00 
  -9   3  11   64.19   11.90 
   9  -3 -11   67.69   12.60 
  -9   3 -11   87.09    8.10 
  -9   4  11  138.09   15.50 
   9   4 -11  170.58   17.50 
   9  -4 -11  163.78   18.00 
  -9   4 -11  168.78   11.70 
  -9   5  11    6.00    5.70 
   9   5 -11    8.90    5.80 
  -9   5 -11    6.70    3.60 
   9   6 -11    6.10    5.10 
  -9   6  11    6.00    6.00 
  -9   6 -11    5.10    4.20 
   9   7 -11   31.10    9.30 
  -9   7  11   37.80    9.70 
  -9   7 -11   35.30    7.70 
  -9   8  11   28.50    9.50 
   9   8 -11   49.80   11.00 
  -9   8 -11   27.10    6.90 
  -9   9  11    9.70    7.80 
   9   9 -11   13.40    7.20 
  -9   9 -11   10.20    5.30 
   9  10 -11  163.98   19.20 
  -9  10  11  177.68   23.00 
  -9  10 -11  164.68   16.70 
   9   0  12   99.39    5.90 
  -9   0 -12   92.29    5.80 
   9   0 -12   84.69   14.70 
   9   1 -12    7.50    5.20 
   9  -1  12   10.50    3.50 
  -9   1  12   18.30    6.90 
  -9   1 -12    8.50    2.90 
   9  -1 -12   10.10    4.40 
  -9   2  12   21.50    6.90 
   9   2 -12   22.70    7.60 
   9  -2  12   23.60    5.30 
   9  -2 -12   12.80    6.50 
  -9   2 -12   18.10    4.10 
  -9   3  12  187.78   18.60 
   9   3 -12  172.18   18.40 
   9  -3 -12  179.18   18.50 
  -9   3 -12  156.18   10.60 
   9   4 -12    5.50    4.50 
  -9   4  12   11.00    5.20 
   9  -4 -12    3.00    4.90 
  -9   4 -12    7.00    3.30 
  -9   5  12   -2.00    2.90 
   9   5 -12   -6.80    3.70 
  -9   5 -12   -4.50    2.70 
   9   6 -12    0.90    4.90 
  -9   6  12   -3.20    3.90 
  -9   6 -12    5.10    3.60 
   9   7 -12   34.20   10.50 
  -9   7  12   37.50    9.80 
  -9   7 -12   32.90    7.10 
  -9   8  12   14.90    7.90 
   9   8 -12    6.80    5.80 
  -9   8 -12   17.20    5.70 
  -9   9  12    7.60    7.10 
   9   9 -12    4.10    5.80 
  -9   9 -12    0.40    4.30 
   9   0 -13    3.10    4.10 
   9   0  13   -1.50    1.80 
   9  -1  13   13.80    4.10 
  -9   1  13   18.60    6.80 
   9   1 -13   10.70    6.00 
   9  -1 -13    4.00    5.10 
  -9   1 -13   21.80    4.10 
  -9   2  13   69.09   12.80 
   9   2 -13   57.59   12.20 
   9  -2  13   77.69    8.60 
   9  -2 -13   65.39   13.40 
  -9   2 -13   57.59    6.90 
   9   3 -13   97.29   15.90 
  -9   3  13  111.79   14.90 
   9  -3 -13  130.69   16.40 
  -9   3 -13  110.29    9.40 
   9   4 -13   42.40   11.50 
  -9   4  13   35.90    9.30 
  -9   4 -13   34.40    6.00 
   9  -4 -13   29.90    9.30 
   9   5 -13    2.30    6.90 
  -9   5  13    0.10    4.90 
  -9   5 -13    1.60    3.40 
  -9   6  13   50.39   12.20 
   9   6 -13   35.00   10.30 
  -9   6 -13   39.40    9.00 
   9   7 -13   12.60    8.20 
  -9   7  13   -4.00    6.10 
  -9   7 -13    6.90    4.80 
   9   8 -13   65.29   14.00 
  -9   8  13   85.69   14.70 
  -9   8 -13   65.69   11.10 
   9   0 -14   36.60   10.00 
   9   0  14   31.20    4.00 
  -9   0 -14   34.80    3.90 
  -9   1  14    1.00    4.10 
   9   1 -14    9.20    6.90 
   9  -1  14    2.60    3.80 
  -9   1 -14    5.70    3.00 
   9  -1 -14    2.30    6.00 
  -9   2  14  156.68   18.20 
   9   2 -14  136.09   18.20 
   9  -2  14  148.29   13.70 
   9  -2 -14  141.79   18.10 
   9   3 -14    3.40    5.90 
  -9   3  14    8.80    6.00 
   9  -3 -14    5.40    5.60 
  -9   3 -14    3.90    3.50 
   9   4 -14    6.80    6.50 
  -9   4  14    7.10    6.80 
   9  -4 -14   12.00    6.70 
  -9   4 -14    1.10    3.40 
   9   5 -14   -6.10    4.20 
  -9   5  14    1.60    4.50 
  -9   5 -14    5.50    3.60 
  -9   6  14    9.60    6.40 
  -9   6 -14   -2.00    3.80 
   9   7 -14   16.60    7.10 
  -9   7  14   -3.00    5.20 
  -9   7 -14   13.50    4.90 
   9   0 -15    4.70    5.70 
   9   1 -15   37.90   10.90 
  -9   1  15   19.80    8.60 
   9  -1 -15   39.80   11.60 
  -9   1 -15   37.00    5.60 
   9   2 -15    3.30    5.50 
  -9   2  15   13.90    7.60 
  -9   2 -15   10.00    3.80 
   9  -2 -15   -8.70    6.30 
   9   3 -15   37.00   11.40 
  -9   3  15   31.20    8.90 
  -9   3 -15   33.30    6.00 
   9  -3 -15    6.60    7.80 
  -9   4  15   12.20    7.60 
   9   4 -15    2.30    6.90 
   9  -4 -15    8.60    8.10 
  -9   4 -15   19.10    5.60 
   9   5 -15    3.30    6.40 
  -9   5  15    3.50    4.90 
  -9   5 -15   -3.10    3.30 
   9   6 -15    3.60    7.50 
  -9   6  15  -13.30    6.60 
  -9   6 -15   -1.90    3.10 
   9   0 -16    2.60    7.40 
  -9   1  16   20.30    9.70 
   9   1 -16   37.90   14.30 
   9  -1 -16   28.70   10.00 
   9   2 -16   31.10   13.60 
  -9   2  16   20.50    8.80 
   9  -2 -16    6.70    7.90 
  -9   3  16   -8.40    5.00 
   9   3 -16   -1.20    6.50 
  -9   3 -16   16.00    4.60 
   9  -3 -16  -11.40    5.80 
   9   4 -16   -0.30    6.10 
  -9   4 -16    5.80    4.20 
 -10   0   0  618.94   23.80 
 -10   0   0  644.94   24.10 
  10   0   0  620.34   24.80 
 -10  -1   0   -3.00    1.90 
  10   1   0    1.10    1.80 
 -10  -1   0   -0.30    1.70 
 -10   1   0   -0.10    2.10 
 -10  -2   0  463.05   18.00 
 -10   2   0  455.35   22.00 
  10   2   0  447.56   20.10 
 -10  -2   0  449.76   19.50 
 -10   3   0    1.60    2.80 
  10   3   0    3.50    2.30 
 -10  -3   0   -0.20    1.50 
  10  -3   0   -1.40    2.20 
 -10   3   0    4.60    2.60 
 -10   4   0   72.89    8.70 
  10   4   0   56.89    7.10 
 -10  -4   0   59.69    6.10 
  10   5   0    0.50    2.20 
 -10   5   0    0.60    2.30 
  10   6   0  183.08   12.40 
 -10   6   0  174.08   14.80 
 -10  -6   0  171.68   10.70 
 -10  -7   0   -4.30    2.20 
 -10   7   0    3.70    3.10 
  10   7   0   -2.10    2.40 
  10   8   0   67.99    8.20 
 -10   8   0   47.20    9.80 
  10   9   0   -0.40    3.00 
 -10   9   0    1.70    4.00 
  10  10   0   26.00    5.60 
 -10  10   0    6.20    6.30 
 -10  11   0   -4.70    5.20 
  10  11   0    1.00    2.30 
 -10  12   0    4.10    6.10 
  10  13   0    2.80    3.40 
 -10   0   1   -0.80    2.40 
 -10   0   1   -1.20    1.90 
 -10   0  -1   -0.60    1.30 
  10   0  -1    2.90    1.80 
 -10   0  -1    2.80    2.30 
 -10  -1  -1  645.14   22.00 
  10   1  -1  631.24   25.40 
 -10   1   1  646.74   25.90 
 -10   1   1  600.24   27.10 
 -10  -1  -1  609.74   22.20 
 -10   1  -1  614.64   23.40 
  10   1   1  619.64   23.30 
 -10  -1   1  597.84   24.30 
 -10  -1   1  644.24   24.90 
 -10   1  -1  620.54   24.60 
  10  -2   1   10.20    3.40 
  10   2  -1    7.80    3.30 
 -10  -2  -1   11.50    2.90 
 -10   2   1    6.90    3.60 
 -10   2   1    5.00    3.30 
 -10  -2  -1    3.60    2.10 
  10   2   1    0.20    2.40 
 -10   2  -1    8.20    3.50 
 -10   2  -1    5.60    2.80 
  10   3  -1   24.40    5.40 
 -10   3   1   20.60    5.30 
 -10  -3  -1   22.70    4.10 
  10  -3   1   26.20    5.80 
 -10  -3   1   23.80    4.50 
  10   3   1   18.70    4.30 
 -10   3  -1   19.60    5.00 
 -10   3  -1   18.90    5.20 
  10   4  -1  130.49   11.00 
 -10  -4  -1  124.59    8.00 
 -10   4   1  119.39   11.70 
 -10  -4   1  122.59    9.00 
  10   4   1  130.29    9.80 
 -10   4  -1  122.49   11.00 
  10   5  -1   24.40    6.80 
 -10  -5  -1   27.70    4.70 
 -10   5   1   30.50    6.80 
  10   5   1   32.30    5.60 
 -10  -5   1   36.90    5.80 
 -10   5  -1   37.70    7.60 
 -10  -6  -1  441.26   16.90 
 -10   6   1  431.76   23.70 
  10   6  -1  437.96   20.80 
  10   6   1  450.15   19.20 
 -10  -6   1  441.26   18.50 
 -10   6  -1  452.25   23.50 
  10   7  -1  208.68   14.20 
 -10  -7  -1  196.58   11.90 
 -10   7   1  180.88   15.90 
  10   7   1  199.08   12.70 
 -10   7  -1  173.98   15.20 
 -10   8   1  361.46   23.10 
 -10  -8  -1  376.86   18.00 
  10   8  -1  373.46   19.90 
  10   8   1  381.56   18.40 
 -10   8  -1  382.76   23.20 
 -10   9   1   44.20    9.30 
  10   9  -1   33.20    7.40 
 -10   9  -1   34.50    8.90 
  10   9   1   49.10    7.50 
  10  10  -1   80.29    9.40 
 -10  10   1   69.79   11.80 
  10  10   1   84.19    9.70 
 -10  10  -1   85.09   13.80 
 -10  11   1   63.29   12.20 
  10  11  -1   72.69    9.80 
  10  11   1   65.39    8.60 
 -10  11  -1   64.19   13.30 
 -10  12   1   -9.70    4.60 
  10  12  -1    6.50    3.50 
  10  12   1    4.30    3.20 
 -10  12  -1    7.80    6.70 
  10  13  -1    3.50    4.10 
  10  13   1   -6.10    2.80 
 -10  13  -1    9.00    7.60 
 -10   0  -2  205.38   11.80 
 -10   0   2  202.58   15.10 
 -10   0  -2  221.48   12.60 
  10   0  -2  155.38   21.00 
 -10   0   2  208.68   14.00 
  10   1  -2    4.20    2.50 
 -10  -1  -2    4.10    2.10 
 -10   1   2    9.70    3.90 
 -10   1   2    3.20    2.50 
 -10  -1  -2    7.10    2.70 
  10  -1  -2   -1.60    2.20 
 -10   1  -2    6.80    3.30 
 -10  -1   2    4.90    3.50 
 -10   1  -2    1.50    1.70 
 -10  -1   2    0.40    1.80 
 -10   2   2  173.38   13.30 
  10  -2   2  169.38   12.20 
  10   2  -2  155.58   12.60 
 -10  -2  -2  151.38    8.80 
 -10  -2  -2  170.78   10.20 
  10   2   2  163.88   10.30 
 -10  -2   2  162.28   11.00 
 -10   2  -2  166.68   13.20 
 -10   2  -2  162.98   11.70 
 -10   3   2  156.78   13.00 
  10  -3   2  155.68   12.10 
 -10  -3  -2  149.88    9.60 
 -10  -3  -2  135.79    7.90 
  10   3  -2  149.29   17.70 
 -10  -3   2  148.59   10.40 
 -10   3  -2  142.09   11.60 
  10   3   2  149.19    9.80 
 -10   3  -2  139.99   12.00 
 -10  -4  -2   -1.30    1.20 
  10   4  -2    1.40    3.00 
 -10   4   2    1.30    2.40 
 -10   4  -2   -1.00    2.10 
  10   4   2   -0.70    1.90 
 -10  -4   2    4.70    2.20 
  10   5  -2  946.11   32.80 
 -10  -5  -2  932.41   24.20 
 -10   5   2  936.61   36.00 
  10   5   2  933.71   27.70 
 -10   5  -2  940.51   33.60 
 -10  -6  -2  150.18    9.00 
  10   6  -2  156.48   12.40 
 -10   6   2  153.28   14.20 
  10   6   2  148.59   10.30 
 -10   6  -2  159.48   14.10 
 -10  -7  -2    6.00    3.00 
  10   7  -2    1.50    3.00 
 -10   7   2    0.70    3.20 
  10   7   2    2.30    2.40 
 -10   7  -2   -2.10    3.40 
  10   8  -2    1.10    2.60 
 -10  -8  -2    1.40    3.30 
 -10   8   2   -1.20    5.60 
  10   8   2    1.50    2.80 
 -10   8  -2   -6.20    3.10 
  10   9  -2    3.50    2.90 
 -10  -9  -2    1.80    3.30 
 -10   9   2    2.10    3.20 
 -10   9  -2    3.30    5.30 
  10   9   2   -0.30    2.90 
 -10  10   2   65.49   11.90 
  10  10  -2   47.10    9.10 
 -10  10  -2   51.49   11.20 
  10  10   2   63.99    7.80 
  10  11  -2   62.19   10.30 
 -10  11   2   56.09   11.80 
  10  11   2   49.99    7.80 
 -10  11  -2   71.99   13.90 
 -10  12   2   22.90    9.30 
  10  12  -2   35.60    8.00 
  10  12   2   37.10    7.10 
 -10  12  -2   16.70    8.40 
 -10  13   2   19.30    9.10 
  10  13  -2   31.10    8.30 
  10  13   2   25.40    6.50 
  10   0  -3    3.90    2.80 
 -10   0   3   -1.30    2.80 
 -10   0   3    1.50    2.50 
 -10   0  -3    1.40    1.90 
 -10   0  -3   -0.50    1.80 
 -10   1   3  328.97   19.20 
  10   1  -3  377.36   20.50 
 -10  -1  -3  368.36   14.50 
 -10  -1  -3  345.87   14.40 
  10  -1  -3  370.66   20.90 
 -10   1  -3  323.47   16.40 
 -10  -1   3  340.17   17.80 
 -10   1  -3  322.17   15.20 
 -10   2   3  147.19   12.70 
 -10  -2  -3  138.99    7.70 
  10   2  -3  145.29   12.50 
  10  -2   3  141.89   13.50 
 -10  -2  -3  151.78    8.80 
 -10   2  -3  149.88   11.70 
 -10   2  -3  139.19   10.20 
 -10  -2   3  148.89   11.60 
  10   3  -3  352.66   19.70 
 -10  -3  -3  346.57   13.60 
 -10  -3  -3  346.27   11.90 
 -10   3   3  376.26   21.00 
  10  -3   3  342.37   18.10 
 -10   3  -3  371.96   19.60 
  10   3   3  345.17   14.00 
 -10   4   3    1.00    2.60 
 -10  -4  -3    2.40    1.50 
  10   4  -3    6.30    3.90 
 -10   4  -3   -2.70    1.90 
  10   4   3    1.70    1.50 
  10   5  -3  149.99   13.10 
 -10  -5  -3  163.08    8.00 
 -10   5   3  156.08   14.40 
 -10   5  -3  147.19   12.50 
  10   5   3  141.09    8.90 
  10   6  -3  421.26   21.90 
 -10  -6  -3  428.36   15.20 
 -10   6   3  441.66   25.10 
 -10   6  -3  415.56   22.50 
  10   6   3  418.86   16.40 
 -10   7   3  213.08   17.60 
  10   7  -3  222.98   16.40 
 -10  -7  -3  254.77   12.50 
 -10   7  -3  223.38   17.40 
  10   7   3  221.38   12.00 
  10   8  -3  141.79   13.00 
 -10   8   3  133.09   14.50 
 -10  -8  -3  153.38   10.20 
  10   8   3  143.19   10.00 
 -10   8  -3  131.89   14.50 
 -10  -9  -3   -3.30    3.10 
  10   9  -3    3.70    3.80 
 -10   9   3   -2.80    3.40 
 -10   9  -3   -1.50    4.00 
 -10  10   3  232.58   20.00 
  10  10  -3  229.98   17.40 
  10  10   3  226.78   13.70 
 -10  10  -3  220.48   19.90 
 -10  11   3    1.90    5.80 
  10  11  -3    6.20    3.80 
  10  11   3   -2.40    2.90 
 -10  11  -3   -2.20    5.10 
  10  12  -3   10.90    5.60 
 -10  12   3    3.70    5.20 
  10  12   3    8.20    3.70 
 -10  12  -3  -10.60    5.10 
  10  13  -3   22.40    8.20 
 -10  13   3   18.90    9.40 
  10  13   3   36.00    7.00 
 -10  13  -3   45.80   12.30 
  10   0  -4 1472.05   46.30 
 -10   0  -4 1447.16   33.90 
 -10   0  -4 1402.86   35.50 
 -10   0   4 1410.46   44.40 
 -10   1   4  105.19   10.80 
  10  -1   4   90.49    7.90 
 -10  -1  -4   94.09    6.60 
  10   1  -4   78.09    9.90 
 -10  -1  -4  102.09    6.90 
 -10   1  -4   96.89    7.90 
 -10   1  -4   90.29    8.50 
  10  -1  -4   96.69   11.10 
 -10   2   4  106.69   11.10 
 -10  -2  -4  100.89    6.30 
 -10  -2  -4  106.59    6.00 
  10  -2   4  103.59    9.10 
  10   2  -4  100.89   10.80 
  10  -2  -4   88.89   10.50 
 -10   2  -4   87.29    8.10 
 -10   2  -4   93.69    9.30 
 -10   3   4   49.70    9.10 
  10   3  -4   53.39    9.30 
  10  -3   4   60.09    7.70 
 -10  -3  -4   57.49    4.10 
 -10  -3  -4   54.59    4.50 
 -10   3  -4   50.09    7.60 
 -10   3  -4   48.70    7.80 
 -10   4   4  104.29   11.50 
  10   4  -4   99.59   10.80 
 -10  -4  -4   91.29    5.80 
 -10   4  -4   75.69    8.70 
  10   4   4   96.49    6.20 
 -10  -5  -4  115.69    6.30 
  10   5  -4   88.69   10.70 
 -10   5   4   90.59   10.90 
 -10  -5  -4  110.79    6.60 
  10   5   4  107.59    6.70 
 -10   5  -4  118.69   11.30 
 -10   6   4  104.69   11.90 
 -10  -6  -4   73.49    5.90 
  10   6  -4   85.09   10.50 
 -10   6  -4   91.99   11.20 
  10   6   4   84.39    6.40 
 -10   7   4   99.39   12.60 
  10   7  -4  133.79   12.70 
 -10  -7  -4  116.59    7.50 
 -10   7  -4   98.09   12.20 
  10   7   4  110.59    7.80 
 -10  -8  -4  301.27   13.20 
 -10   8   4  285.27   21.00 
  10   8  -4  288.07   19.00 
 -10   8  -4  275.87   20.50 
  10   8   4  278.87   13.00 
 -10  -9  -4   51.59    6.20 
 -10   9   4   43.60    9.90 
  10   9  -4   38.80    7.80 
 -10   9  -4   29.70    9.10 
  10   9   4   41.40    6.10 
 -10 -10  -4  120.19    9.60 
  10  10  -4   95.49   12.00 
 -10  10   4  102.39   13.90 
  10  10   4  105.39    8.80 
 -10  10  -4  142.59   16.60 
  10  11  -4    8.70    4.80 
 -10  11   4    6.60    5.90 
 -10  11  -4    9.90    7.50 
  10  11   4    1.20    3.50 
  10  12  -4   13.80    6.80 
  10  12   4    5.40    4.10 
 -10  12  -4   -6.30    7.10 
 -10   0  -5    4.30    2.20 
 -10   0   5    2.60    3.10 
 -10   0  -5   -0.40    2.10 
  10   0  -5   -1.30    2.90 
 -10   1   5    0.40    2.70 
 -10  -1  -5   -0.30    1.30 
  10  -1   5    2.00    2.40 
  10   1  -5    1.70    2.90 
 -10   1  -5    2.30    2.50 
  10  -1  -5   -2.80    1.80 
 -10   1  -5    3.20    2.40 
  10  -2   5   35.00    5.80 
 -10  -2  -5   19.30    2.30 
 -10  -2  -5   20.50    2.60 
  10   2  -5   15.60    5.20 
 -10   2   5   17.30    5.70 
 -10   2  -5   10.60    3.80 
  10  -2  -5   19.90    5.80 
 -10   2  -5   19.50    4.70 
  10  -3   5    6.30    3.20 
 -10  -3  -5    8.50    1.30 
  10   3  -5   13.10    5.10 
 -10   3   5    2.10    2.60 
 -10  -3  -5    9.90    1.50 
 -10   3  -5   12.20    4.80 
 -10   4   5  135.69   13.50 
  10   4  -5  163.98   13.90 
 -10   4  -5  137.99   12.10 
 -10  -5  -5  129.99    4.40 
  10   5  -5  148.99   14.00 
 -10  -5  -5  130.79    4.10 
 -10   5   5  122.09   13.10 
 -10   5  -5  143.69   12.50 
 -10   6   5   -4.50    2.40 
  10   6  -5    2.10    3.40 
 -10  -6  -5    0.60    1.00 
  10   6   5    0.50    1.20 
 -10   6  -5   -0.80    3.80 
  10   7  -5  381.96   22.80 
 -10   7   5  379.06   30.70 
 -10  -7  -5  393.56   17.00 
 -10   7  -5  386.36   22.90 
  10   7   5  378.76   12.50 
 -10  -8  -5  273.27   11.30 
 -10   8   5  283.17   21.60 
  10   8  -5  298.17   20.00 
 -10   8  -5  302.17   21.40 
  10   8   5  273.47   11.60 
  10   9  -5    4.20    4.30 
 -10  -9  -5    9.30    3.20 
 -10   9   5    7.90    5.00 
 -10   9  -5   13.50    7.40 
  10   9   5   11.70    3.10 
  10  10  -5   -0.60    3.20 
 -10  10   5    1.60    5.90 
 -10  10  -5    0.50    5.70 
 -10  11   5   23.00    8.60 
  10  11  -5   19.40    6.50 
 -10  11  -5   10.10    6.20 
  10  11   5    3.20    3.30 
 -10  12   5    5.10    5.60 
  10  12  -5    6.80    5.30 
  10  12   5    1.80    4.00 
 -10  12  -5    7.70    7.50 
 -10   0  -6 1053.19   25.50 
 -10   0  -6 1063.39   27.70 
  10   0  -6 1079.29   40.90 
 -10  -1  -6    2.30    2.00 
 -10  -1  -6    0.10    1.70 
  10   1  -6    6.40    3.80 
 -10   1   6    2.60    3.60 
  10  -1   6    2.40    2.00 
 -10   1  -6    1.20    2.20 
 -10   1  -6    0.50    2.80 
  10  -1  -6   -3.40    2.50 
  10   2  -6  272.57   19.10 
  10  -2   6  288.07   15.00 
 -10   2   6  281.17   19.70 
 -10   2  -6  261.37   14.00 
  10  -2  -6  300.67   21.50 
  10  -3   6    3.80    3.50 
  10   3  -6    2.20    3.00 
 -10   3   6    0.60    3.40 
 -10   3  -6    8.00    4.30 
  10  -3  -6    2.40    4.00 
  10   4  -6   20.50    6.20 
 -10   4   6   13.90    5.30 
 -10   4  -6   14.70    5.90 
  10   5  -6   60.79   10.20 
 -10   5   6   51.69   10.10 
 -10   5  -6   58.49    9.70 
  10   6  -6   32.80    8.00 
 -10   6   6   18.20    6.90 
 -10   6  -6   19.80    6.50 
  10   7  -6   75.79   12.10 
 -10   7   6   69.49   12.30 
 -10   7  -6   81.59   12.20 
 -10   8   6    0.10    3.40 
  10   8  -6    4.80    4.00 
 -10  -8  -6    0.60    1.10 
  10   8   6   -0.60    1.20 
  10   9  -6   52.59   10.40 
 -10   9   6   47.30   10.20 
 -10  -9  -6   60.59    4.60 
 -10   9  -6   48.10   10.80 
  10   9   6   63.39    5.10 
 -10  10   6   12.10    6.70 
  10  10  -6    9.80    4.70 
 -10  10  -6   18.00    7.60 
  10  10   6   12.00    3.30 
 -10  11   6   14.70    6.80 
  10  11  -6   16.80    5.80 
 -10  11  -6   11.30    7.30 
  10  11   6   11.00    3.30 
  10  12  -6    8.90    6.10 
 -10  12   6    3.70    6.50 
 -10  12  -6   18.50    8.00 
 -10   0  -7    3.30    1.80 
 -10   0  -7    1.30    2.10 
  10   0  -7    0.30    3.20 
  10   1  -7 1393.36   48.10 
  10  -1   7 1319.17   33.60 
 -10   1   7 1332.47   46.70 
 -10  -1  -7 1342.47   25.50 
 -10  -1  -7 1338.57   24.10 
 -10   1  -7 1309.47   31.30 
 -10   1  -7 1287.27   34.30 
  10  -1  -7 1304.27   47.70 
  10   2  -7  547.35   28.50 
 -10   2   7  558.14   28.60 
  10  -2   7  567.44   21.70 
  10  -2  -7  549.74   29.70 
 -10   2  -7  547.85   19.70 
 -10   3   7   16.80    6.00 
  10  -3   7   28.80    5.60 
  10   3  -7   15.40    5.80 
  10  -3  -7   10.20    4.60 
 -10   3  -7   19.60    5.10 
  10   4  -7  354.36   22.70 
 -10   4   7  336.07   23.00 
 -10   4  -7  347.17   18.10 
  10   5  -7   97.49   12.10 
 -10   5   7   92.19   12.50 
 -10   5  -7  117.89   11.20 
  10   6  -7    8.00    4.70 
 -10   6  -7    1.30    4.30 
 -10   7   7   68.39   12.30 
  10   7  -7   70.49   11.90 
 -10   7  -7   63.09   10.40 
  10   8  -7  316.37   22.40 
 -10   8   7  306.37   23.60 
 -10   8  -7  303.07   20.80 
  10   9  -7  121.59   14.30 
 -10   9   7  156.58   16.80 
 -10   9  -7  121.29   14.30 
 -10  10   7    4.50    5.90 
  10  10  -7   20.20    7.30 
 -10  10  -7   12.10    6.70 
 -10  11   7   97.79   16.40 
  10  11  -7   70.59   13.40 
 -10  11  -7   47.00   10.90 
 -10   0  -8  111.39    7.00 
  10   0   8  100.09    6.30 
  10   0  -8  121.89   13.70 
 -10   0  -8  104.09    5.70 
 -10   1   8   14.90    5.70 
  10   1  -8    4.10    5.00 
  10  -1   8   10.80    3.10 
  10  -1  -8   25.60    7.90 
 -10   1  -8   16.20    3.10 
 -10   1  -8   15.10    4.20 
 -10   2   8   -0.20    2.80 
  10   2  -8    0.80    3.10 
  10  -2   8   -0.10    2.80 
 -10   2  -8    2.70    2.20 
  10  -2  -8    0.60    3.20 
  10  -3   8  193.28   13.30 
 -10   3   8  181.38   17.00 
  10   3  -8  172.38   16.60 
  10  -3  -8  188.38   18.00 
 -10   3  -8  184.18   13.90 
  10   4  -8    6.00    5.00 
 -10   4   8    1.00    3.90 
 -10   4  -8    9.40    4.20 
  10   5  -8  838.32   37.60 
 -10   5   8  861.71   59.79 
 -10   5  -8  854.41   30.30 
 -10   6   8   -4.00    3.20 
  10   6  -8    5.50    4.10 
 -10   6  -8    2.40    3.30 
  10   7  -8  267.97   21.10 
 -10   7   8  214.78   19.50 
 -10   7  -8  227.18   16.80 
  10   8  -8   12.70    5.70 
 -10   8   8    2.20    4.40 
 -10   8  -8    2.80    4.00 
  10   9  -8   14.10    6.00 
 -10   9   8   17.00    7.20 
 -10   9  -8    6.70    5.50 
 -10  10   8    4.60    5.50 
 -10  10  -8   -0.20    4.40 
 -10  11   8   13.00    9.40 
  10  11  -8   21.60    8.00 
 -10  11  -8   13.10    6.70 
  10   0   9   -2.90    1.30 
  10   0  -9   -0.10    3.20 
 -10   0  -9    0.00    1.10 
  10  -1   9  270.07   12.90 
  10   1  -9  265.47   21.30 
 -10   1   9  296.57   21.90 
  10  -1  -9  265.57   21.40 
 -10   1  -9  259.47   11.00 
  10   2  -9  717.53   35.50 
 -10   2   9  740.33   35.80 
  10  -2   9  718.43   25.10 
 -10   2  -9  730.93   22.10 
  10  -2  -9  745.93   37.20 
  10   3  -9  165.68   16.70 
  10  -3   9  144.79   11.80 
 -10   3   9  130.29   15.30 
 -10   3  -9  148.99   13.10 
  10  -3  -9  153.58   16.80 
 -10   4   9   12.80   10.10 
 -10   4  -9   10.90    3.90 
  10   5  -9    9.40    4.90 
 -10   5   9   -2.50    4.10 
 -10   5  -9    4.40    3.50 
  10   6  -9  273.17   21.70 
 -10   6   9  214.38   19.70 
 -10   6  -9  249.97   16.10 
 -10   7   9   -2.40    4.00 
  10   7  -9    3.50    4.80 
 -10   7  -9    6.20    4.00 
  10   8  -9   13.30    6.60 
 -10   8   9   29.30    8.90 
 -10   8  -9   23.80    6.90 
 -10   9   9   76.29   14.10 
  10   9  -9   49.10   11.00 
 -10   9  -9   59.69   10.70 
 -10  10   9  277.77   24.20 
  10  10  -9  264.67   22.70 
 -10  10  -9  288.27   21.10 
 -10  11   9    3.40    5.80 
  10  11  -9    3.70    6.90 
 -10  11  -9   11.90    7.60 
  10   0 -10  507.55   47.40 
 -10   0 -10  510.55   13.30 
  10  -1  10   45.80    5.80 
 -10   1 -10   52.69    4.90 
 -10   2  10   88.69   15.10 
  10  -2  10  112.69    9.50 
  10   2 -10   79.69   13.30 
  10  -2 -10   76.19   14.50 
 -10   2 -10   89.59    7.30 
  10   3 -10  292.77   22.80 
  10  -3  10  290.27   16.50 
 -10   3  10  279.17   22.30 
  10  -3 -10  283.57   23.40 
 -10   3 -10  295.77   14.40 
 -10   4  10   -5.20    3.00 
  10   4 -10   -1.50    3.80 
 -10   4 -10    2.40    2.30 
  10  -4 -10    4.40    4.10 
 -10   5  10   -3.20    4.00 
  10   5 -10    5.70    3.70 
 -10   5 -10    0.20    2.40 
 -10   6  10   -0.20    3.70 
  10   6 -10    0.30    3.60 
 -10   6 -10    1.10    3.10 
  10   7 -10   47.70   10.60 
 -10   7  10   38.90   10.40 
 -10   8  10   -5.30    3.40 
  10   8 -10    7.90    5.50 
 -10   8 -10    2.30    4.40 
 -10   9  10   -7.40    4.10 
  10   9 -10   -6.90    4.40 
 -10   9 -10    4.00    5.00 
 -10  10  10   18.70   13.80 
  10  10 -10    2.90    7.50 
 -10  10 -10   15.90    5.90 
 -10   0 -11   -2.60    1.20 
 -10   0 -11   -1.50    1.30 
  10   0 -11    0.40    3.60 
  10   1 -11  245.48   21.20 
 -10   1  11  209.98   19.00 
  10  -1  11  228.98   11.60 
  10  -1 -11  216.98   20.10 
 -10   1 -11  204.48    9.70 
 -10   2  11   13.60    5.80 
  10  -2  11    7.30    4.00 
  10   2 -11   -0.90    3.80 
  10  -2 -11    9.60    6.30 
 -10   2 -11    8.40    2.80 
  10  -3  11   -5.60    3.20 
  10  -3 -11   -2.90    3.20 
 -10   3 -11    1.90    2.20 
  10   4 -11    0.20    3.70 
 -10   4  11    3.00    4.40 
  10  -4 -11   -1.70    4.20 
 -10   4 -11   -5.20    2.00 
 -10   5  11   -2.60    3.60 
  10   5 -11    0.90    4.80 
 -10   5 -11    2.20    3.70 
 -10   6  11   23.60    8.30 
  10   6 -11   17.40    7.30 
 -10   6 -11   17.80    5.10 
 -10   7  11    9.80    5.90 
  10   7 -11   -2.90    5.00 
 -10   7 -11    0.60    3.00 
  10   8 -11   -9.10    4.20 
 -10   8  11    7.50    6.20 
 -10   8 -11    4.80    3.80 
 -10   9  11   91.09   16.10 
  10   9 -11  133.19   17.00 
 -10   9 -11  110.29   12.70 
  10   0  12    2.80    1.30 
  10   0 -12   -7.70    3.40 
 -10   0 -12   -0.10    1.20 
  10  -1  12    0.20    2.30 
  10   1 -12    1.10    4.10 
 -10   1  12    0.50    3.60 
 -10   1 -12    0.30    1.80 
  10   2 -12   96.79   13.20 
 -10   2  12   84.79   14.50 
  10  -2 -12   86.79   15.20 
 -10   2 -12   95.79    7.60 
 -10   3  12   15.10    6.60 
  10   3 -12   11.00    5.90 
  10  -3 -12   23.70    7.70 
 -10   3 -12   13.60    3.70 
 -10   4  12    1.10    4.80 
  10   4 -12   -2.30    4.00 
 -10   4 -12   -2.50    2.60 
  10  -4 -12    3.60    4.90 
 -10   5  12    3.60    5.50 
  10   5 -12    3.50    4.50 
 -10   5 -12    7.50    3.80 
  10   6 -12   21.30    7.90 
 -10   6  12   19.30    7.80 
 -10   6 -12   22.90    6.00 
 -10   7  12    3.00    5.90 
  10   7 -12    7.90    5.90 
 -10   7 -12    5.00    4.00 
  10   8 -12    4.40    6.50 
 -10   8  12    3.90    6.60 
 -10   8 -12   12.10    6.20 
  10   0 -13   -2.20    3.80 
  10  -1  13   -0.10    2.70 
 -10   1  13   -0.60    3.80 
  10   1 -13    6.30    3.90 
 -10   1 -13    1.50    2.10 
  10  -1 -13   -4.20    3.70 
  10  -2  13   37.40    6.60 
  10   2 -13   34.80    9.90 
 -10   2  13   24.80    8.30 
 -10   2 -13   28.10    5.10 
  10  -2 -13   31.20    9.60 
 -10   3  13    4.00    5.50 
  10   3 -13    4.30    5.70 
 -10   3 -13    4.00    3.10 
  10  -3 -13   -0.10    5.50 
 -10   4  13   57.69   12.60 
  10   4 -13   64.09   13.60 
  10  -4 -13   67.89   14.40 
 -10   4 -13   75.09    8.10 
  10   5 -13    3.60    4.90 
 -10   5  13   -6.00    4.20 
 -10   5 -13    2.30    3.60 
  10   6 -13   11.80    9.10 
 -10   6  13   28.30    9.20 
 -10   6 -13    9.50    4.80 
 -10   7  13    6.60    6.20 
  10   7 -13    0.80    5.80 
 -10   7 -13   -5.00    3.40 
  10   0 -14    6.70    7.00 
  10   1 -14    6.30    6.30 
 -10   1  14   -0.10    4.60 
  10  -1 -14    8.10    6.80 
 -10   2  14   -0.40    4.30 
  10   2 -14   13.60    8.00 
 -10   2 -14    3.50    2.80 
  10  -2 -14   -3.40    5.70 
  10   3 -14   33.50   11.60 
 -10   3  14   65.79   13.80 
  10  -3 -14   33.80   10.90 
 -10   3 -14   51.29    7.60 
 -10   4  14   10.00    7.00 
  10   4 -14    2.00    5.00 
 -10   4 -14    3.40    2.70 
  10  -4 -14   -1.00    6.00 
  10   5 -14   -8.40    5.60 
 -10   5  14   -0.10    5.00 
 -10   5 -14    7.20    3.60 
 -10   6  14  -11.90    4.40 
 -10   6 -14   -2.90    3.20 
  10   1 -15   51.19   13.90 
 -10   1  15   17.50    8.60 
  10  -1 -15   25.50   10.30 
  10   2 -15   19.10    9.50 
 -10   2  15   22.60    7.20 
  10  -2 -15   16.80    9.80 
 -10   3  15   26.10    9.30 
  10   3 -15   16.70    8.70 
  10  -3 -15   34.30   11.20 
 -10   3 -15   20.30    5.20 
  10   4 -15    4.20    6.30 
 -10   4  15    2.00    6.80 
 -10   4 -15   -3.10    3.50 
  10   5 -15   -3.70    6.60 
 -10   5  15   10.90    8.20 
 -10   5 -15   14.10    5.30 
  10   0 -16   14.70    8.30 
 -10   0  16   15.40    8.60 
  10   1 -16   18.70    8.60 
 -10   1  16    7.00    5.90 
  10  -1 -16   18.10    9.50 
  10   2 -16   -7.40    7.30 
 -10   2  16    4.20    7.10 
  10  -2 -16    1.40    6.40 
 -11   0   0    3.90    2.80 
 -11   0   0    1.60    2.60 
  11   1   0  325.17   17.80 
 -11   1   0  328.27   18.00 
 -11  -1   0  306.77   16.00 
 -11  -1   0  310.07   16.80 
 -11   1   0  329.67   18.10 
 -11  -2   0    0.10    2.00 
 -11   2   0   -2.30    2.00 
 -11  -2   0    4.20    2.90 
 -11   2   0    5.00    4.10 
  11   2   0   -3.00    2.10 
  11   3   0   35.90    6.70 
 -11   3   0   17.20    4.90 
 -11  -3   0   28.40    6.20 
 -11  -4   0   -3.70    1.60 
  11   4   0   -0.30    2.20 
 -11   4   0    1.00    2.50 
 -11  -5   0   28.00    5.00 
  11   5   0   37.70    6.80 
 -11   5   0   36.70    7.40 
  11   6   0    2.50    2.50 
 -11   6   0   -1.10    2.90 
 -11  -6   0    1.00    2.20 
  11   7   0  396.56   19.90 
 -11   7   0  413.16   24.50 
 -11   8   0    6.40    4.40 
  11   8   0   -2.10    2.50 
  11   9   0    2.80    3.20 
 -11   9   0   -4.70    3.50 
  11  10   0    0.80    2.90 
 -11  10   0    4.20    5.50 
  11  11   0   -0.80    3.10 
 -11  11   0   -1.20    6.00 
  11  12   0   -5.20    3.10 
 -11  12   0    4.00    6.50 
 -11   0   1   -0.30    2.30 
 -11   0  -1    3.50    4.50 
 -11   0   1    0.20    2.10 
  11   0  -1   -0.60    2.00 
 -11   0  -1    0.40    2.10 
 -11   1   1  519.55   24.30 
 -11  -1  -1  522.25   21.40 
 -11  -1  -1  511.15   20.50 
 -11   1   1  562.94   25.00 
  11   1  -1  470.45   29.00 
 -11  -1   1  558.84   22.40 
 -11   1  -1  516.75   22.80 
  11   1   1  525.85   22.30 
 -11  -1   1  494.15   28.70 
 -11   1  -1  517.85   22.20 
 -11  -2  -1  465.85   19.80 
 -11  -2  -1  445.36   17.80 
  11   2  -1  452.05   22.20 
 -11   2   1  438.46   22.50 
 -11   2  -1  448.66   21.20 
 -11   2  -1  464.75   22.90 
  11   2   1  469.95   20.50 
 -11  -2   1  448.56   19.40 
 -11  -3  -1   83.69    6.80 
 -11   3   1   81.39    9.50 
  11   3  -1   78.49   10.60 
 -11  -3  -1   92.09    8.50 
  11   3   1   70.69    7.90 
 -11  -3   1   69.09    7.30 
 -11   3  -1   83.99    9.10 
 -11   4   1  110.39   11.70 
  11   4  -1   86.99   10.40 
 -11  -4  -1   90.19    7.20 
 -11   4  -1   96.69   10.30 
  11   4   1  104.69    9.40 
 -11  -4   1  106.79    8.70 
  11   5  -1   24.10    5.80 
 -11   5   1   18.40    6.20 
 -11  -5  -1   23.50    4.30 
  11   5   1   22.80    5.00 
 -11  -5   1   12.80    3.90 
 -11   5  -1   27.00    6.60 
 -11   6   1 2209.08   62.29 
 -11  -6  -1 2143.89   47.90 
  11   6  -1 2253.47   56.79 
  11   6   1 2202.18   52.99 
 -11   6  -1 2194.08   60.59 
 -11   7   1    8.00    4.00 
 -11  -7  -1   10.00    3.50 
  11   7  -1    2.20    3.20 
 -11   7  -1   -0.90    3.90 
 -11   8   1  738.33   34.30 
  11   8  -1  748.23   30.00 
 -11   8  -1  721.33   33.50 
  11   8   1  705.53   27.20 
 -11   9   1   47.40   10.10 
  11   9  -1   69.39    8.80 
 -11   9  -1   57.39   11.20 
  11   9   1   52.89    8.30 
  11  10  -1   53.89    8.90 
 -11  10   1   53.59   11.00 
  11  10   1   59.99    9.20 
 -11  10  -1   45.60   10.50 
 -11  11   1    7.00    6.40 
  11  11  -1   14.90    5.30 
 -11  11  -1   11.20    7.90 
  11  11   1   18.10    5.20 
 -11  12   1   33.50   10.80 
  11  12  -1   48.00    9.00 
  11  12   1   30.90    7.00 
 -11  12  -1   37.60   11.10 
 -11   0   2 1525.85   45.70 
 -11   0  -2 1632.04   41.40 
  11   0  -2 1601.64   47.80 
 -11   0  -2 1540.85   41.10 
 -11  -1  -2  292.77   14.40 
 -11   1   2  323.37   19.00 
  11   1  -2  330.67   19.40 
 -11  -1  -2  295.17   15.00 
  11  -1  -2  299.47   19.30 
 -11   1  -2  339.37   16.90 
 -11   1  -2  305.27   21.10 
 -11  -1   2  317.17   17.30 
 -11  -1   2  297.87   18.00 
 -11   2   2   78.89    9.90 
 -11  -2  -2   90.99    7.30 
 -11  -2  -2   83.89    7.70 
  11   2  -2   94.49   10.10 
 -11   2  -2   76.89   14.60 
 -11   2  -2   90.39    9.80 
  11   2   2   91.69    8.30 
 -11  -2   2   76.19    8.30 
 -11   3   2  200.38   15.70 
 -11  -3  -2  211.48   10.40 
  11   3  -2  209.58   15.50 
 -11  -3  -2  193.78   11.60 
 -11   3  -2  188.88   13.50 
  11   3   2  204.18   12.20 
 -11  -3   2  179.28   14.90 
 -11  -4  -2  119.59    7.80 
  11   4  -2  119.29   11.50 
 -11   4   2  154.48   13.80 
  11   4   2  120.59    9.30 
 -11   4  -2  120.09   11.10 
 -11  -5  -2   11.50    2.80 
  11   5  -2   16.30    5.00 
 -11   5   2   12.60    4.70 
 -11   5  -2   15.60    5.20 
  11   5   2   11.10    3.90 
 -11  -6  -2   25.00    4.20 
  11   6  -2   13.30    5.20 
 -11   6   2    4.80    5.00 
 -11   6  -2   17.00    6.20 
  11   6   2   13.90    4.50 
 -11  -7  -2   10.40    5.70 
 -11   7   2    8.60    4.90 
  11   7  -2    6.40    3.70 
 -11   7  -2    8.10    4.70 
  11   7   2    5.90    2.90 
 -11  -8  -2    2.60    3.50 
 -11   8   2   -1.30    3.40 
  11   8  -2   -0.60    3.10 
  11   8   2    2.40    2.70 
 -11   8  -2   -4.20    3.70 
 -11   9   2   49.50   10.00 
  11   9  -2   96.69   10.90 
  11   9   2   68.69    8.30 
 -11   9  -2  103.79   12.90 
 -11  10   2   18.30    7.50 
  11  10  -2   19.20    5.70 
  11  10   2   30.80    6.30 
 -11  10  -2   14.30    7.00 
 -11  11   2   33.00    9.90 
  11  11  -2   17.90    5.70 
 -11  11  -2   26.50    9.40 
  11  11   2   14.70    4.80 
 -11  12   2   13.50    7.80 
  11  12  -2   33.90    8.00 
 -11  12  -2    5.30    7.30 
  11  12   2   23.20    5.50 
  11   0  -3   -1.10    2.70 
 -11   0  -3    0.50    2.20 
 -11   0   3   -4.20    1.90 
 -11   0  -3    3.50    2.60 
 -11  -1  -3  104.89    8.20 
  11   1  -3   99.19   11.00 
 -11   1   3  102.09   11.20 
 -11  -1  -3   88.39    7.60 
 -11   1  -3   95.79    9.60 
 -11  -1   3   90.29   10.20 
  11  -1  -3  100.59   11.50 
 -11   1  -3  107.69    9.00 
  11   2  -3  964.70   36.10 
 -11  -2  -3  995.40   27.40 
 -11   2   3  967.10   36.50 
  11  -2   3  951.90   32.00 
 -11  -2  -3  998.10   25.60 
 -11   2  -3  975.50   31.00 
 -11   2  -3  961.40   33.20 
  11   3  -3  150.38   13.60 
 -11  -3  -3  150.48    9.40 
 -11  -3  -3  151.58    8.00 
 -11   3   3  141.19   13.30 
  11  -3   3  161.18   13.30 
 -11   3  -3  154.48   12.10 
 -11   3  -3  164.68   13.90 
 -11  -4  -3  816.82   24.10 
  11   4  -3  811.42   32.60 
 -11  -4  -3  811.02   20.80 
 -11   4   3  789.02   33.80 
  11   4   3  839.02   24.80 
 -11   4  -3  834.12   30.50 
 -11   5   3    9.00    3.90 
  11   5  -3   12.10    5.10 
 -11  -5  -3    2.80    1.80 
  11   5   3    7.10    2.90 
 -11   5  -3    2.30    3.60 
 -11   6   3   24.50    7.30 
 -11  -6  -3   16.90    4.00 
  11   6  -3   25.20    6.70 
 -11   6  -3   29.30    7.80 
  11   6   3   21.30    4.20 
 -11  -7  -3   62.49    6.90 
  11   7  -3   68.79   10.70 
  11   7   3   60.19    6.80 
 -11   7  -3   61.79   10.60 
 -11   8   3  411.26   25.70 
  11   8  -3  417.06   23.50 
 -11  -8  -3  441.56   17.90 
 -11   8  -3  432.36   25.70 
  11   8   3  408.26   18.00 
 -11   9   3   39.70    9.10 
  11   9  -3   36.90    7.80 
 -11  -9  -3   59.59    7.00 
 -11   9  -3   30.00    9.00 
  11   9   3   39.10    6.30 
  11  10  -3   49.20    9.20 
 -11  10   3   43.10   10.10 
 -11  10  -3   44.70   11.40 
  11  10   3   51.49    7.60 
 -11  11   3   10.60    5.60 
  11  11  -3   17.60    5.90 
 -11  11  -3   -2.80    5.60 
  11  11   3   13.50    4.50 
 -11  12   3    9.80    7.10 
  11  12  -3    4.30    4.30 
  11  12   3    7.50    4.00 
 -11  12  -3    5.00    6.60 
 -11   0  -4  325.37   15.20 
  11   0  -4  364.26   22.00 
 -11   0  -4  325.37   14.40 
 -11   0   4  333.17   20.60 
  11   1  -4  715.53   31.50 
 -11  -1  -4  724.43   21.60 
 -11  -1  -4  731.63   21.80 
 -11   1   4  706.23   30.90 
 -11   1  -4  723.83   25.80 
 -11   1  -4  718.43   23.90 
  11  -1  -4  672.33   31.30 
 -11  -2  -4   -0.30    1.30 
  11   2  -4   -3.20    2.40 
 -11   2   4   -2.20    2.70 
  11  -2   4   -0.80    1.80 
 -11  -2  -4    1.90    1.60 
 -11   2  -4   -2.80    2.30 
 -11   2  -4   -0.50    2.00 
  11  -2  -4    0.40    3.00 
 -11  -3  -4   24.30    2.90 
  11  -3   4   24.60    5.60 
  11   3  -4   20.60    5.80 
 -11   3   4   21.20    6.00 
 -11  -3  -4   20.30    3.50 
 -11   3  -4   11.60    5.10 
 -11   3  -4   21.50    5.00 
  11   4  -4   18.30    5.60 
 -11  -4  -4   24.20    2.90 
 -11  -4  -4   20.40    3.40 
 -11   4   4   25.60    7.10 
 -11   4  -4   26.60    6.00 
 -11  -5  -4   68.09    5.10 
 -11  -5  -4   65.69    5.50 
  11   5  -4   71.39   11.40 
 -11   5   4   93.89   11.50 
  11   5   4   67.99    5.80 
 -11   5  -4   75.69    9.40 
 -11   6   4  254.57   19.50 
  11   6  -4  255.87   18.00 
 -11  -6  -4  228.78   10.10 
 -11   6  -4  266.57   18.30 
  11   6   4  231.88   11.10 
 -11  -7  -4   72.39    6.40 
  11   7  -4   80.59   10.60 
 -11   7   4   69.99   11.50 
  11   7   4   79.49    6.80 
 -11   7  -4   62.69   10.70 
  11   8  -4   51.39    9.50 
 -11   8   4   48.30   10.10 
 -11  -8  -4   60.89    5.90 
 -11   8  -4   58.39   11.70 
  11   8   4   56.39    6.20 
 -11   9   4   14.00    5.60 
 -11  -9  -4   11.40    4.00 
 -11   9  -4   24.20    7.90 
  11   9   4    5.60    3.70 
  11  10  -4   35.30    7.90 
 -11  10   4   39.70    9.70 
 -11  10  -4   30.80    9.20 
  11  10   4   27.50    5.70 
  11  11  -4    4.80    4.30 
 -11  11   4    4.40    5.50 
  11  11   4   11.20    4.00 
 -11  11  -4    3.80    6.30 
  11  12  -4   14.70    6.80 
 -11  12   4   19.80    8.60 
 -11  12  -4   19.30   10.20 
  11  12   4   14.20    5.20 
 -11   0  -5    8.30    2.50 
  11   0  -5    3.00    3.60 
 -11   0  -5   -1.20    1.90 
 -11   0   5    1.10    3.00 
 -11   1   5  909.81   36.60 
 -11  -1  -5  895.01   23.50 
  11   1  -5  887.61   36.60 
 -11  -1  -5  877.71   22.60 
 -11   1  -5  850.71   25.80 
 -11   1  -5  833.12   28.00 
  11  -1  -5  935.51   38.20 
  11  -2   5  499.65   21.50 
  11   2  -5  500.75   26.50 
 -11   2   5  452.95   25.50 
 -11  -2  -5  471.05   13.30 
 -11  -2  -5  471.55   13.90 
 -11   2  -5  487.25   19.90 
  11  -2  -5  484.45   27.20 
  11  -3   5  245.28   15.20 
  11   3  -5  214.98   17.10 
 -11   3   5  247.48   18.90 
 -11  -3  -5  245.68    7.40 
 -11   3  -5  220.38   15.70 
 -11   3  -5  241.08   14.80 
 -11  -4  -5   74.19    3.60 
  11   4  -5   71.29    9.70 
 -11  -4  -5   74.69    3.50 
 -11   4   5   87.69   11.20 
 -11   4  -5   68.09    9.20 
  11   5  -5   32.70    7.80 
 -11  -5  -5   31.70    2.30 
 -11  -5  -5   29.10    2.30 
 -11   5   5   30.70    8.30 
 -11   5  -5   32.00    7.20 
  11   6  -5  114.59   12.80 
 -11   6   5  136.59   17.90 
 -11  -6  -5  112.79    4.80 
 -11   6  -5  109.59   12.20 
  11   7  -5   -1.80    3.80 
 -11   7   5   -1.70    3.90 
  11   7   5   -0.40    1.70 
 -11   7  -5   -2.00    4.20 
 -11  -8  -5   14.30    2.90 
 -11   8   5   10.80    6.10 
 -11   8  -5    6.10    6.00 
  11   8   5   15.00    3.30 
  11   9  -5   -1.00    3.50 
 -11  -9  -5    0.60    2.40 
 -11   9   5    2.80    4.30 
 -11   9  -5   -1.80    4.80 
  11   9   5    5.50    2.80 
  11  10  -5   17.80    5.40 
 -11  10   5   17.70    7.70 
 -11  10  -5   16.80    8.80 
  11  10   5   25.90    4.90 
 -11  11   5   34.60   10.20 
  11  11  -5   40.00    9.10 
  11  11   5   57.39    6.90 
 -11  11  -5   36.00   10.90 
  11  12  -5    1.10    5.60 
 -11  12   5    6.40    6.00 
 -11  12  -5    4.90    7.90 
 -11   0  -6 1167.28   30.50 
  11   0  -6 1191.48   44.80 
 -11   0  -6 1198.98   28.70 
 -11   0   6 1164.48   43.40 
 -11  -1  -6   25.70    3.80 
 -11   1   6   19.30    6.30 
  11   1  -6   29.30    7.80 
  11  -1   6   23.80    4.50 
 -11  -1  -6   30.50    3.30 
  11  -1  -6   22.60    6.70 
 -11   1  -6   22.20    4.70 
 -11   1  -6   25.10    4.90 
 -11  -2  -6   98.99    4.50 
  11   2  -6   90.99   11.70 
 -11  -2  -6   97.29    4.00 
 -11   2   6   84.29   11.40 
 -11   2  -6   86.29    8.90 
 -11   2  -6  104.89   10.40 
  11  -2  -6  102.09   12.50 
  11   3  -6   52.79   10.00 
  11  -3   6   50.49    7.90 
 -11   3   6   55.29   10.20 
 -11   3  -6   66.89    8.60 
  11   4  -6   15.10    5.20 
 -11   4   6   11.00    5.60 
 -11   4  -6   21.30    6.00 
 -11   5   6   56.69   10.70 
  11   5  -6   75.59   12.20 
 -11   5  -6   83.29   10.20 
 -11   6   6  190.28   17.70 
  11   6  -6  157.28   15.20 
 -11   6  -6  156.68   14.70 
  11   7  -6  164.48   29.10 
 -11   7   6  174.18   17.10 
 -11   7  -6  159.58   15.40 
  11   8  -6   28.40    7.50 
 -11   8   6   46.10   10.10 
 -11   8  -6   45.90    9.60 
 -11   9   6   18.90    7.60 
  11   9  -6   13.90    6.10 
 -11   9  -6    1.90    5.50 
  11  10  -6   38.20    9.50 
 -11  10   6   47.10   11.40 
 -11  10  -6   39.80   10.60 
  11  10   6   40.90    5.10 
  11  11  -6   -0.20    5.50 
 -11  11   6   -3.80    6.00 
 -11  11  -6   12.00    7.80 
  11   0  -7   -6.30    2.70 
 -11   0  -7   -2.80    1.50 
 -11   0  -7   -2.70    2.00 
 -11   0   7   -3.00    1.80 
  11   1  -7  124.39   13.60 
 -11   1   7  128.89   14.10 
  11  -1   7  118.59    9.00 
 -11  -1  -7  124.39    5.70 
 -11  -1  -7  126.79    7.30 
 -11   1  -7  114.59    8.60 
 -11   1  -7  109.59    9.10 
  11  -1  -7  133.39   14.60 
  11   2  -7  496.65   28.30 
 -11   2   7  509.85   28.50 
  11  -2   7  485.15   24.30 
 -11   2  -7  517.35   22.00 
  11  -2  -7  520.15   29.70 
 -11   2  -7  477.55   19.00 
  11   3  -7  382.16   24.70 
  11  -3   7  386.16   19.70 
 -11   3   7  417.96   25.70 
  11  -3  -7  406.66   26.60 
 -11   3  -7  396.76   18.70 
  11   4  -7  491.55   28.30 
 -11   4   7  580.94   30.80 
 -11   4  -7  520.25   23.00 
  11   5  -7  215.98   18.70 
 -11   5   7  261.97   21.30 
 -11   5  -7  241.48   16.60 
 -11   6   7   17.00    6.10 
  11   6  -7    8.80    5.40 
 -11   6  -7   10.60    5.70 
 -11   7   7   47.50   10.70 
  11   7  -7   51.99   11.20 
 -11   7  -7   58.29   10.00 
 -11   8   7    4.30    4.20 
  11   8  -7    5.90    5.00 
 -11   8  -7   -1.00    4.00 
 -11   9   7    8.50    5.30 
  11   9  -7   13.00    6.70 
 -11   9  -7   14.40    6.50 
  11  10  -7   -0.10    5.60 
 -11  10   7    1.30    5.50 
 -11  10  -7    1.40    5.40 
 -11  11   7    7.40    8.10 
  11  11  -7   24.10    7.60 
 -11  11  -7   14.20    9.50 
  11   0  -8  297.87   22.40 
 -11   0  -8  269.17    9.70 
 -11   0  -8  264.87   11.50 
  11  -1   8  104.39    8.40 
 -11   1   8  104.39   13.10 
  11   1  -8  113.99   14.00 
  11  -1  -8  119.69   14.10 
 -11   1  -8  101.39    7.20 
 -11   1  -8   97.69    8.50 
  11   2  -8  196.78   18.10 
 -11   2   8  201.68   18.10 
  11  -2   8  185.78   12.40 
 -11   2  -8  189.38   11.20 
  11  -2  -8  210.08   19.10 
 -11   3   8   52.39   10.80 
  11   3  -8   57.09   11.30 
  11  -3   8   33.90    6.70 
 -11   3  -8   61.09    7.50 
  11  -3  -8   51.49   10.90 
  11   4  -8    4.10    5.30 
 -11   4   8   -0.50    2.90 
 -11   4  -8   -3.30    3.30 
  11   5  -8    8.90    6.20 
 -11   5   8   12.20    5.50 
 -11   5  -8   -0.70    3.60 
  11   6  -8    4.00    3.50 
 -11   6   8    1.60    3.50 
 -11   6  -8    4.90    4.90 
 -11   7   8  121.29   14.80 
  11   7  -8  110.59   14.30 
 -11   7  -8  109.39   12.20 
  11   8  -8  209.58   19.60 
 -11   8   8  186.08   19.80 
 -11   8  -8  186.88   16.00 
  11   9  -8    6.50    5.90 
 -11   9   8   -3.30    4.40 
 -11   9  -8    4.70    5.20 
 -11  10   8   64.29   16.20 
  11  10  -8   60.79   12.80 
 -11  10  -8   62.29   11.30 
 -11   0  -9    0.50    1.20 
  11   0  -9   -0.20    4.80 
 -11   1   9   78.49   20.00 
  11  -1   9   73.39    6.80 
  11   1  -9   53.69   19.00 
 -11   1  -9   68.79    7.00 
 -11   1  -9   66.99    5.60 
 -11   2   9    1.20    3.60 
  11  -2   9    2.00    3.20 
  11   2  -9   -4.20    2.80 
  11  -2  -9   -4.10    3.70 
 -11   2  -9    0.30    1.80 
  11  -3   9   30.60    6.30 
 -11   3   9   24.80    7.70 
  11   3  -9   23.40    7.60 
  11  -3  -9   15.50    8.00 
 -11   3  -9   30.10    5.50 
  11   4  -9   -1.60    2.80 
 -11   4   9   12.20    5.70 
 -11   4  -9   -1.90    3.00 
 -11   5   9   -0.60    3.90 
  11   5  -9   -2.60    3.90 
 -11   5  -9    1.80    3.10 
 -11   6   9   16.40    5.70 
  11   6  -9   19.50    7.10 
 -11   6  -9   12.40    5.10 
  11   7  -9    3.60    4.40 
 -11   7   9   -2.10    3.30 
 -11   7  -9    7.80    5.00 
  11   8  -9   63.59   12.70 
 -11   8   9   62.89   13.60 
 -11   8  -9   89.89   11.70 
  11   9  -9   -1.00    5.60 
 -11   9   9   10.40    6.70 
 -11   9  -9    3.30    5.20 
  11  10  -9   -0.70    9.70 
 -11  10   9    7.10    6.70 
 -11  10  -9   29.80    7.90 
 -11   0 -10   55.59    5.00 
 -11   0 -10   62.79    4.30 
  11   0 -10   65.79   13.00 
  11   1 -10    7.20    4.20 
 -11   1  10    5.40    3.90 
  11  -1  10    2.50    2.50 
  11  -1 -10    0.30    3.50 
 -11   1 -10    1.50    2.30 
 -11   1 -10    1.20    1.80 
  11  -2  10  178.28   13.50 
 -11   2  10  168.98   17.30 
  11   2 -10  178.58   17.90 
  11  -2 -10  143.49   17.20 
 -11   2 -10  154.08    9.50 
  11  -3  10   48.20    7.90 
 -11   3  10   27.30    9.10 
  11   3 -10   24.70    7.90 
  11  -3 -10   64.99   13.10 
 -11   3 -10   54.39    6.20 
  11   4 -10    0.10    4.40 
 -11   4  10    4.90    5.90 
 -11   4 -10    2.00    2.70 
 -11   5  10    0.20    3.70 
  11   5 -10    2.30    4.30 
 -11   5 -10   -1.30    3.20 
 -11   6  10   -0.10    4.30 
  11   6 -10   -0.70    3.60 
 -11   6 -10    3.20    3.20 
  11   7 -10   29.60    9.40 
 -11   7  10   29.80    9.30 
 -11   7 -10   36.60    7.60 
  11   8 -10   -6.80    3.30 
 -11   8  10    3.60    5.30 
 -11   9 -10    2.70    4.60 
 -11   0 -11    1.00    1.10 
 -11   0 -11    0.20    1.00 
  11   0 -11   -2.70    3.30 
  11   1 -11   -2.90    3.10 
 -11   1  11    9.00    5.20 
  11  -1  11    1.10    2.40 
 -11   1 -11    2.10    2.70 
 -11   1 -11    3.30    1.80 
  11  -1 -11    9.80    5.40 
 -11   2  11   54.79   11.80 
  11   2 -11   48.70   11.40 
  11  -2  11   57.39    9.00 
  11  -2 -11   58.69   12.60 
 -11   2 -11   72.59    6.40 
 -11   3  11   18.00    7.90 
  11   3 -11   26.10    7.50 
  11  -3 -11   15.20    6.90 
 -11   3 -11   13.70    3.90 
 -11   4  11  180.28   18.70 
  11   4 -11  132.99   16.70 
 -11   4 -11  158.58   11.90 
 -11   5  11    2.40    4.40 
  11   5 -11   12.30    6.60 
 -11   5 -11    7.00    3.40 
  11   6 -11    5.30    5.20 
 -11   6  11   -4.80    5.00 
 -11   6 -11   -1.30    2.70 
  11   7 -11   11.00    7.20 
 -11   7  11   10.30    6.10 
 -11   7 -11    3.00    4.00 
 -11   8  11   10.30    6.70 
  11   8 -11   -4.80    9.00 
 -11   8 -11    7.50    5.20 
  11   9 -11   18.40    8.50 
 -11   9  11   13.70    7.60 
 -11   9 -11    7.60    6.00 
  11   0 -12   14.60    7.50 
  11  -1  12   -0.90    2.80 
  11   1 -12   -0.20    4.90 
 -11   1  12    6.40    4.60 
 -11   1 -12    7.50    2.60 
  11  -1 -12    5.70    6.00 
 -11   1 -12    6.00    2.80 
 -11   2  12    1.90    4.70 
  11   2 -12   15.80    6.40 
  11  -2 -12   12.70    6.50 
 -11   3  12   -4.30    4.10 
  11   3 -12    5.40    5.30 
  11  -3 -12    5.60    5.70 
 -11   3 -12   -2.60    2.50 
  11   4 -12    0.30    4.30 
 -11   4  12   -8.00    4.30 
  11  -4 -12    7.60    6.50 
 -11   4 -12    2.50    3.20 
  11   5 -12  124.39   16.70 
 -11   5  12  139.59   16.90 
 -11   5 -12  126.39   10.90 
 -11   6  12    1.80    6.20 
  11   6 -12    1.00    5.30 
 -11   6 -12    7.40    4.00 
  11   7 -12   17.50    8.70 
 -11   7  12   37.50    9.40 
 -11   7 -12   14.70    5.30 
  11   8 -12    5.10    7.40 
 -11   8  12    0.50    5.80 
 -11   8 -12    4.10    5.00 
  11   0 -13   -0.80    4.60 
  11   1 -13   -1.70    6.10 
 -11   1  13    7.80    6.10 
  11  -1 -13   -7.10    5.20 
 -11   1 -13    4.70    2.20 
  11   2 -13    0.60    5.90 
 -11   2  13    2.70    6.10 
 -11   2 -13   10.50    3.40 
  11  -2 -13   -0.50    5.40 
  11   3 -13   -2.70    5.30 
 -11   3  13   -2.40    4.40 
 -11   3 -13    0.60    2.80 
  11   4 -13   13.10    6.00 
 -11   4  13   15.50    7.40 
 -11   4 -13   25.20    5.20 
  11  -4 -13   18.60    9.00 
 -11   5  13   -6.00    6.40 
  11   5 -13   -2.00    5.30 
 -11   5 -13   -4.20    2.70 
  11   6 -13   -0.10    6.50 
 -11   6  13  -11.30    5.60 
 -11   6 -13    5.40    3.30 
  11   7 -13    6.70    7.10 
 -11   7  13   -2.60    5.70 
 -11   7 -13    1.60    3.80 
 -11   0  14    0.10    5.40 
  11   0 -14   12.90    6.60 
 -11   1  14   26.30    9.00 
  11   1 -14    9.90    7.00 
  11  -1 -14    3.90    6.50 
  11   2 -14   -0.70    5.10 
 -11   2  14   10.30    6.90 
  11  -2 -14   -4.40    5.30 
 -11   2 -14    0.40    2.60 
 -11   3  14  -11.30    4.50 
  11   3 -14    1.10    7.70 
  11  -3 -14    4.60    6.10 
 -11   3 -14    3.70    2.90 
 -11   4  14   -1.30    5.70 
  11   4 -14    4.10    6.20 
 -11   4 -14   10.90    3.90 
  11  -4 -14    1.30    6.90 
  11   5 -14   -0.60    5.40 
 -11   5  14    9.40    6.20 
 -11   5 -14    5.60    3.70 
  11   0 -15    9.60    7.40 
 -11   0  15    0.80    6.60 
  11   1 -15  106.19   19.00 
 -11   1  15   80.69   16.40 
  11  -1 -15  123.79   21.20 
  11   2 -15    0.30    5.70 
 -11   2  15   10.80    6.00 
  11  -2 -15    2.60    7.20 
 -11   3  15   -3.90    7.30 
  11   3 -15   -0.80    6.30 
  11  -3 -15    6.90    7.50 
 -12   0   0 1231.18   39.10 
 -12   0   0 1298.37   39.40 
  12   1   0    2.50    3.60 
 -12   1   0    0.20    2.70 
 -12  -1   0   -1.20    2.30 
 -12  -1   0    2.30    2.40 
  12   2   0  241.28   17.10 
 -12   2   0  270.27   17.30 
 -12  -2   0  268.97   14.70 
  12   3   0    0.60    3.00 
 -12   3   0    1.20    3.30 
 -12  -3   0   -0.60    1.60 
 -12  -4   0  263.57   13.80 
 -12   4   0  261.07   18.40 
 -12   5   0    2.10    3.00 
  12   5   0   -4.60    1.80 
 -12  -5   0   -0.40    2.30 
 -12   6   0   10.50    5.50 
  12   6   0   15.20    4.70 
  12   7   0    3.70    3.00 
 -12   7   0    0.70    7.00 
 -12   8   0    5.40    5.10 
  12   8   0    1.70    3.30 
 -12   9   0    6.20    4.70 
  12   9   0    0.90    3.10 
 -12  10   0   35.20    9.20 
  12  10   0   19.60    5.80 
 -12  11   0   -0.80    5.10 
  12  11   0    1.50    3.80 
  12  12   0  115.69   12.40 
 -12  12   0   65.39   13.50 
 -12   0  -1    3.40    2.90 
 -12   0   1   -4.80    2.60 
  12   0  -1    2.10    3.10 
 -12  -1  -1  510.25   21.10 
  12   1  -1  519.55   25.00 
 -12  -1  -1  525.55   22.60 
 -12   1   1  542.75   25.10 
 -12  -1   1  519.65   24.20 
 -12   1  -1  488.35   23.10 
 -12   1  -1  479.55   22.60 
 -12  -2  -1   87.59   10.00 
  12   2  -1  105.09   10.90 
 -12  -2  -1  109.19    9.70 
 -12   2   1  103.09   11.00 
 -12  -2   1  105.29    9.60 
 -12  -2   1  100.89   10.50 
  12   2   1   99.89    9.60 
 -12   2  -1  103.49   10.20 
 -12  -3  -1  155.58   15.90 
 -12   3   1  175.48   14.50 
 -12  -3  -1  163.08   11.90 
  12   3  -1  215.38   15.50 
 -12  -3   1  190.88   13.20 
 -12   3  -1  171.58   13.90 
  12   3   1  186.88   13.10 
 -12   4   1   32.30    7.00 
 -12  -4  -1   32.70    7.10 
  12   4  -1   30.50    6.70 
 -12   4  -1   38.40    7.80 
  12   4   1   32.00    6.50 
 -12  -5  -1   23.20    4.20 
 -12   5   1   19.00    5.90 
  12   5  -1   29.00    6.30 
 -12   5  -1   21.30    5.80 
  12   5   1   17.10    4.90 
 -12  -6  -1   21.10    4.40 
 -12   6   1   15.60    6.30 
  12   6  -1   20.50    6.10 
  12   6   1   22.50    5.70 
 -12   6  -1   21.20    6.40 
 -12   7   1   19.20    6.10 
 -12  -7  -1   34.40    5.60 
  12   7  -1   23.60    6.10 
 -12   7  -1   20.10    7.00 
  12   7   1   23.60    5.70 
 -12   8   1    6.90    4.70 
  12   8  -1   19.00    5.30 
  12   8   1   20.00    5.20 
 -12   8  -1   16.20    6.20 
 -12   9   1   -1.20    3.80 
  12   9  -1    3.00    3.60 
  12   9   1    5.20    3.70 
 -12   9  -1   11.40    6.00 
  12  10  -1    4.30    3.80 
 -12  10   1    0.30    4.60 
  12  10   1    4.70    3.60 
 -12  10  -1   -2.50    5.40 
  12  11  -1    9.50    4.50 
 -12  11   1    8.30    6.60 
  12  11   1   -2.30    3.40 
 -12  11  -1   10.50    7.00 
 -12  12   1    5.60    8.10 
  12  12   1    1.30    4.40 
 -12  12  -1   -9.10    6.40 
  12   0  -2  162.28   14.40 
 -12   0   2  139.79   13.20 
 -12   0  -2  172.68   12.10 
 -12   0  -2  153.78   11.80 
 -12  -1  -2  582.74   22.90 
 -12   1   2  607.34   27.80 
  12   1  -2  617.54   28.40 
 -12  -1  -2  597.44   22.30 
 -12   1  -2  596.84   25.10 
 -12  -1   2  577.74   26.60 
 -12  -2  -2    2.70    2.10 
 -12  -2  -2    1.40    2.70 
 -12   2   2   -0.30    2.60 
  12   2  -2    5.10    3.70 
 -12  -2   2    5.70    3.20 
 -12   2  -2    3.60    2.30 
 -12   2  -2    1.20    4.00 
 -12   3   2  262.77   18.60 
 -12  -3  -2  294.27   13.10 
 -12  -3  -2  288.67   14.90 
  12   3  -2  262.87   18.00 
 -12   3  -2  272.07   17.10 
  12   3   2  305.57   15.80 
  12   4  -2    1.20    2.70 
 -12  -4  -2    1.00    1.80 
 -12  -4  -2   -2.60    1.70 
  12   4   2   -2.00    2.00 
 -12   4  -2   -3.40    2.50 
 -12  -5  -2  452.95   16.40 
 -12   5   2  444.96   25.40 
  12   5  -2  425.56   23.10 
  12   5   2  433.76   19.40 
 -12   5  -2  434.46   23.30 
 -12   6   2   20.30    7.00 
  12   6  -2   43.20    8.20 
 -12  -6  -2   24.40    4.40 
 -12   6  -2   30.00    7.30 
  12   6   2   32.20    6.10 
  12   7  -2  299.87   19.30 
 -12   7   2  248.48   19.90 
 -12  -7  -2  246.18   13.40 
 -12   7  -2  274.07   20.00 
  12   7   2  246.38   14.70 
 -12   8   2   37.80    8.70 
 -12  -8  -2   45.90    7.10 
  12   8  -2   26.80    7.00 
  12   8   2   50.29   11.40 
 -12   8  -2   29.70    8.50 
  12   9  -2   -2.50    4.20 
 -12   9   2   21.40    7.10 
  12   9   2   12.30    4.70 
 -12   9  -2    2.90    5.40 
 -12  10   2    4.20    6.30 
  12  10  -2    5.30    4.70 
  12  10   2    9.10    4.10 
 -12  10  -2    3.20    6.10 
 -12  11   2   13.80    7.40 
  12  11  -2   17.80    6.60 
 -12  11  -2   23.30    9.00 
  12  11   2    8.60    4.80 
 -12  12   2    9.10    6.40 
  12  12  -2   -8.10    4.10 
  12  12   2   -3.80    4.40 
 -12  12  -2   11.50    9.20 
 -12   0  -3   -3.20    1.90 
  12   0  -3   -2.00    3.20 
 -12   0  -3    0.10    2.70 
 -12   0   3   -3.30    2.50 
  12   1  -3   -1.60    3.00 
 -12   1   3    1.00    3.60 
 -12  -1  -3   -2.90    2.00 
 -12  -1  -3   -0.90    2.10 
 -12   1  -3   -3.50    2.00 
  12  -1  -3    1.20    2.70 
 -12  -1   3    3.80    3.50 
 -12   1  -3    4.60    2.90 
 -12  -2  -3    2.30    2.30 
  12   2  -3    1.10    3.60 
 -12  -2  -3   -2.60    1.90 
 -12   2   3    4.20    3.10 
 -12   2  -3   -0.40    2.50 
 -12   2  -3    2.10    2.70 
 -12   3   3   11.00    5.20 
 -12  -3  -3    9.10    2.90 
 -12  -3  -3    9.80    3.10 
  12   3  -3   20.40    6.70 
 -12   3  -3   11.40    4.30 
 -12  -4  -3   13.70    3.70 
  12   4  -3   17.10    5.50 
 -12  -4  -3   15.20    2.80 
 -12   4   3   25.90    6.90 
  12   4   3   20.40    4.30 
 -12   4  -3   18.40    5.20 
  12   5  -3   24.40    7.10 
 -12  -5  -3   30.90    4.10 
 -12   5   3   34.60    8.10 
 -12  -5  -3   23.40    4.50 
  12   5   3   30.20    5.20 
 -12   5  -3   39.30    7.90 
  12   6  -3   -1.30    2.50 
 -12   6   3    3.20    3.60 
 -12  -6  -3    1.80    2.20 
 -12   6  -3    4.90    4.40 
  12   7  -3   17.20    5.60 
 -12  -7  -3   11.50    3.70 
 -12   7   3   11.90    5.20 
  12   7   3    6.30    3.30 
 -12   7  -3    9.50    5.60 
  12   8  -3   55.59   10.10 
 -12  -8  -3   57.19    8.50 
 -12   8   3   53.89   10.90 
 -12   8  -3   62.69   11.40 
  12   8   3   58.39    7.30 
 -12  -9  -3    8.30    4.70 
 -12   9   3    9.00    5.50 
  12   9  -3   15.50    5.20 
 -12   9  -3    4.40    5.20 
  12   9   3   15.00    4.20 
  12  10  -3   15.20    5.30 
 -12  10   3   -2.90    3.90 
 -12  10  -3    4.70    6.70 
  12  10   3   10.80    4.40 
 -12  11   3   75.69   21.60 
  12  11  -3   71.09   11.80 
  12  11   3   79.39    9.60 
 -12  11  -3   56.19   12.80 
  12   0  -4    8.80    4.70 
 -12   0   4   -1.50    3.30 
 -12   0  -4    9.30    3.00 
 -12   0  -4   11.90    3.60 
 -12  -1  -4    9.40    2.80 
 -12  -1  -4    7.80    2.90 
  12   1  -4    4.90    4.40 
 -12   1   4    4.00    4.20 
 -12  -1   4   21.20    6.10 
 -12   1  -4   11.60    3.60 
  12  -1  -4    6.60    4.40 
  12  -2   4  521.85   23.10 
 -12  -2  -4  497.85   17.50 
 -12   2   4  511.55   27.20 
  12   2  -4  513.05   27.50 
 -12  -2  -4  500.15   16.40 
 -12   2  -4  515.25   23.70 
 -12   2  -4  494.95   21.50 
 -12  -3  -4  220.18   10.80 
  12   3  -4  218.38   17.30 
 -12  -3  -4  212.08    9.10 
 -12   3   4  207.68   17.40 
 -12   3  -4  255.87   15.30 
  12   4  -4  139.69   14.00 
 -12   4   4  176.48   15.90 
 -12  -4  -4  149.59    8.50 
 -12  -4  -4  153.08    7.20 
 -12   4  -4  173.48   13.60 
  12   5  -4  340.07   21.80 
 -12   5   4  329.07   22.40 
 -12  -5  -4  343.57   11.70 
 -12  -5  -4  338.77   13.30 
 -12   5  -4  333.57   20.20 
  12   5   4  344.77   13.70 
 -12  -6  -4   77.69    6.10 
 -12  -6  -4   70.29    6.00 
  12   6  -4   66.29   11.40 
 -12   6   4   69.29   11.80 
  12   6   4   80.59    6.80 
 -12   6  -4   83.39   10.80 
 -12   7   4  140.89   15.40 
 -12  -7  -4  115.09    7.80 
  12   7  -4  121.79   12.80 
  12   7   4  121.99    8.50 
 -12   7  -4  139.79   14.50 
 -12  -8  -4   11.00    3.40 
  12   8  -4    4.00    4.90 
 -12   8   4    4.50    4.40 
 -12   8  -4   14.00    6.80 
  12   8   4   11.70    3.40 
  12   9  -4    1.00    4.10 
 -12   9   4    5.90    4.90 
  12   9   4   10.20    3.40 
 -12   9  -4    2.90    6.00 
  12  10  -4    2.80    3.90 
 -12  10   4   -3.70    5.00 
  12  10   4    1.30    3.20 
 -12  10  -4    6.10    6.30 
  12  11  -4    7.20    6.00 
 -12  11   4    3.90    6.00 
  12  11   4    7.60    3.90 
 -12  11  -4   -1.20    6.50 
 -12   0  -5    3.50    2.20 
 -12   0   5    3.70    3.40 
 -12   0  -5   -1.70    1.80 
  12   0  -5   -0.40    2.80 
 -12  -1  -5   93.79    7.10 
  12   1  -5  113.79   13.20 
 -12   1   5   98.39   12.20 
 -12  -1  -5   99.59    7.10 
 -12  -1   5  106.19   12.40 
 -12   1  -5  115.09    9.80 
 -12   1  -5  104.79    8.90 
  12  -1  -5  107.39   12.90 
 -12  -2  -5  865.61   21.00 
 -12  -2  -5  838.22   21.70 
  12  -2   5  890.41   30.60 
 -12   2   5  905.01   37.90 
  12   2  -5  874.31   37.40 
 -12   2  -5  841.92   30.80 
  12  -2  -5  886.71   39.10 
 -12   2  -5  825.72   30.00 
  12   3  -5  108.59   12.50 
 -12  -3  -5  115.59    6.00 
 -12   3   5   86.69   11.80 
 -12   3  -5   95.99    9.80 
 -12  -4  -5    6.60    1.60 
 -12   4   5    0.10    3.50 
  12   4  -5    8.70    3.70 
 -12   4  -5    7.40    4.70 
 -12  -5  -5    3.90    1.50 
  12   5  -5    4.00    3.50 
 -12  -5  -5    0.40    1.30 
 -12   5  -5   -0.50    2.80 
 -12   6   5  974.70   41.80 
 -12  -6  -5  884.91   18.50 
  12   6  -5  920.61   38.90 
 -12   6  -5  934.61   36.40 
 -12  -7  -5   13.20    2.30 
 -12   7   5   17.00    6.70 
  12   7  -5   14.30    6.30 
 -12   7  -5   20.00    7.40 
  12   8  -5  322.77   23.10 
 -12  -8  -5  344.47   11.60 
 -12   8   5  347.37   25.50 
 -12   8  -5  348.97   24.00 
  12   8   5  335.07   12.40 
  12   9  -5    9.40    4.70 
 -12   9   5   16.80    7.50 
 -12   9  -5    3.40    4.90 
  12   9   5    3.00    3.10 
  12  10  -5  102.69   13.80 
 -12  10   5  104.39   16.80 
  12  10   5  102.59    8.10 
 -12  10  -5  116.09   15.50 
 -12  11   5   28.00    9.00 
  12  11  -5   39.80    9.60 
 -12  11  -5   74.69   23.30 
  12   0  -6   16.00    6.30 
 -12   0  -6    4.30    2.80 
 -12   0   6    3.70    3.80 
 -12   0  -6    7.10    2.90 
 -12  -1  -6   64.79    5.50 
 -12  -1  -6   49.50    4.60 
 -12   1   6   50.09    9.70 
  12   1  -6   51.99   10.60 
 -12   1  -6   62.59    7.30 
  12  -1  -6   58.99   11.30 
 -12   1  -6   55.59    6.90 
 -12  -2  -6   34.40    3.60 
  12  -2   6   28.10    5.80 
 -12   2   6   45.10    9.80 
  12   2  -6   27.40    8.10 
 -12  -2  -6   37.70    2.90 
  12  -2  -6   36.00    9.00 
 -12   2  -6   19.00    5.20 
 -12   2  -6   36.90    6.70 
  12   3  -6  207.08   17.90 
 -12   3   6  198.48   18.20 
 -12   3  -6  224.18   14.30 
 -12   4   6   -2.60    4.00 
  12   4  -6    1.20    3.10 
 -12   4  -6    0.80    4.10 
 -12   5   6  178.18   17.10 
  12   5  -6  147.49   15.10 
 -12   5  -6  176.98   14.40 
  12   6  -6   43.80   15.50 
 -12   6   6   23.70    8.00 
 -12   6  -6   24.20    8.00 
 -12   7   6   18.40    7.90 
  12   7  -6   21.10    7.20 
 -12   7  -6   23.80    9.90 
  12   8  -6   -7.70    3.10 
 -12   8   6    5.60    5.80 
 -12   9   6   36.40   10.00 
  12   9  -6    5.60    6.30 
 -12   9  -6   22.50    8.40 
  12  10  -6   -1.10    5.50 
 -12  10   6   16.40    6.50 
 -12  10  -6   13.80    8.40 
 -12  11   6   78.99   15.10 
  12  11  -6   49.60   10.90 
 -12  11  -6   47.00   13.30 
 -12   0  -7   -2.30    1.90 
 -12   0  -7   -4.20    1.80 
  12   0  -7   -1.80    3.50 
 -12   0   7    5.50    4.10 
 -12   1   7  324.27   23.10 
 -12  -1  -7  355.36   10.60 
  12   1  -7  339.07   23.90 
 -12   1  -7  348.87   15.00 
 -12   1  -7  329.97   16.10 
  12  -1  -7  331.97   24.00 
  12   2  -7   42.50    9.60 
  12  -2   7   58.19    7.80 
 -12   2   7   22.00    7.50 
  12  -2  -7   47.70   11.00 
 -12   2  -7   43.40    7.30 
 -12   2  -7   39.70    6.40 
 -12   3   7   12.00    8.80 
  12   3  -7   11.90    5.30 
 -12   3  -7   12.70    5.00 
 -12   3  -7    1.40    3.50 
  12   4  -7   51.09   10.50 
 -12   4   7   44.60   10.30 
 -12   4  -7   73.79    9.40 
  12   5  -7   21.60    6.80 
 -12   5   7    9.50    5.90 
 -12   5  -7    8.10    5.50 
 -12   6   7    4.70    5.60 
  12   6  -7    4.30    4.40 
 -12   6  -7    0.30    3.90 
 -12   7   7   55.09   11.90 
  12   7  -7   73.29   12.80 
 -12   7  -7   71.29   13.70 
  12   8  -7   -5.30    4.00 
 -12   8   7    6.30    6.50 
 -12   8  -7    3.30    5.30 
  12   9  -7    7.00    5.90 
 -12   9   7    9.80    6.00 
 -12   9  -7   12.40    6.60 
  12  10  -7  112.79   15.30 
 -12  10   7  132.39   17.10 
 -12  10  -7   82.49   14.80 
 -12   0  -8   18.80    2.80 
 -12   0  -8   18.40    3.50 
 -12   1   8   63.19   12.70 
 -12  -1  -8   84.39    3.20 
  12   1  -8   74.19   20.80 
  12  -1   8   89.89    8.00 
  12  -1  -8   60.69   16.20 
 -12   1  -8   89.49    8.50 
 -12   1  -8   86.79    7.00 
 -12   2   8  137.99   15.60 
  12   2  -8  139.89   23.20 
  12  -2   8  135.49   11.30 
 -12   2  -8  154.68   14.20 
 -12   2  -8  147.69   10.10 
  12  -2  -8  152.08   16.70 
 -12   3   8   45.40   10.20 
  12   3  -8   50.39   11.20 
  12  -3  -8   50.79   11.30 
 -12   3  -8   39.50    7.60 
 -12   3  -8   44.40    7.30 
 -12   4   8   12.20    5.50 
  12   4  -8    8.20    5.20 
 -12   4  -8    1.10    4.40 
 -12   5   8    8.00    5.20 
  12   5  -8   15.00    6.60 
 -12   5  -8   19.30    6.00 
 -12   6   8   41.60    9.90 
  12   6  -8   52.29   11.00 
 -12   6  -8   50.99    9.60 
 -12   7   8   91.29   15.60 
  12   7  -8  110.49   14.10 
 -12   7  -8  113.09   12.80 
 -12   8   8    5.20    5.00 
  12   8  -8    1.70    5.70 
 -12   8  -8   10.80    6.60 
  12   9  -8    6.90    6.60 
 -12   9   8    7.30    6.10 
 -12   9  -8   -6.70    5.60 
 -12  10   8    4.00    7.00 
  12  10  -8    1.60    5.30 
 -12  10  -8   -2.00    6.00 
 -12   0  -9    1.50    1.60 
  12   0  -9   -6.30    2.60 
 -12   0   9   -3.30    2.90 
 -12   0  -9    2.10    1.20 
  12   1  -9  366.86   26.50 
  12  -1   9  320.87   14.70 
 -12   1   9  349.67   25.50 
  12  -1  -9  336.17   26.30 
 -12   1  -9  349.47   15.60 
 -12   1  -9  350.66   13.10 
  12   2  -9   63.99   12.40 
  12  -2   9  104.89   10.90 
 -12   2   9  100.59   13.60 
  12  -2  -9   68.39   13.70 
 -12   2  -9   93.99    7.60 
  12   3  -9   16.90    7.90 
 -12   3   9   17.50    6.70 
 -12   3  -9   19.70    4.50 
  12  -3  -9   25.30    8.10 
  12   4  -9  411.06   28.60 
 -12   4   9  436.66   29.10 
 -12   4  -9  503.95   21.40 
  12   5  -9   24.30    7.50 
 -12   5   9   26.30    8.50 
 -12   5  -9   23.70    5.80 
 -12   6   9   73.29   14.40 
  12   6  -9   47.40   10.30 
 -12   6  -9   53.79    9.00 
 -12   7   9   22.40    8.10 
  12   7  -9   39.80   10.30 
 -12   7  -9   13.10    5.50 
  12   8  -9   89.59   15.50 
 -12   8   9  125.29   19.50 
 -12   8  -9  134.69   13.50 
  12   9  -9   50.59   13.50 
 -12   9   9   48.70   10.60 
 -12   9  -9   61.69   11.40 
  12   0 -10    1.60    4.50 
 -12   0  10    1.10    3.40 
 -12   0 -10    0.20    1.40 
  12   1 -10   17.00    7.20 
 -12   1  10   28.60    8.10 
  12  -1  10   23.30    4.30 
 -12   1 -10   22.80    4.40 
 -12   1 -10   24.20    3.60 
  12  -1 -10   10.00    6.30 
  12   2 -10   31.60    9.40 
 -12   2  10   29.40    9.00 
 -12   2 -10   51.49    5.60 
  12  -2 -10   54.29   12.00 
 -12   2 -10   60.19    9.60 
 -12   3  10    3.90    4.40 
  12  -3 -10    4.00    4.30 
 -12   3 -10    2.30    2.60 
  12   4 -10   -4.80    2.80 
 -12   4  10    2.30    4.50 
 -12   4 -10   -4.10    3.00 
  12   5 -10   17.00    8.00 
 -12   5  10   29.30    9.40 
 -12   5 -10   33.50    6.40 
 -12   6  10   87.29   15.50 
  12   6 -10   51.39   12.40 
 -12   6 -10   81.79    9.70 
  12   7 -10   28.10    9.20 
 -12   7  10   38.30   11.20 
 -12   7 -10   16.30    6.50 
  12   8 -10    9.00    5.80 
 -12   8 -10    7.10    5.40 
 -12   9  10   20.00    8.60 
  12   9 -10   25.40   10.30 
 -12   9 -10   17.50    6.80 
  12   0 -11   -6.00    3.70 
 -12   0  11   -4.90    2.20 
  12  -1  11   59.69    5.80 
 -12   1  11   67.29   13.00 
  12   1 -11   62.49   12.80 
 -12   1 -11   70.09    5.30 
 -12   1 -11   66.99    6.00 
  12  -1 -11   62.89   13.80 
  12   2 -11    5.70    5.20 
 -12   2  11    4.40    4.60 
 -12   2 -11   -2.10    2.20 
  12  -2 -11    6.40    4.90 
 -12   2 -11    1.70    4.20 
 -12   3  11   11.70    7.00 
  12   3 -11    7.00    6.60 
  12  -3 -11    3.10    5.30 
 -12   3 -11   -0.30    3.00 
  12   4 -11   17.50    8.00 
 -12   4  11   -2.90    5.40 
 -12   4 -11    8.90    4.10 
 -12   5  11   42.70   11.50 
  12   5 -11   33.50   10.50 
 -12   5 -11   41.50    6.90 
  12   6 -11    5.90    5.40 
 -12   6  11    6.70    7.20 
 -12   6 -11    2.40    2.70 
  12   7 -11   38.50   13.00 
 -12   7  11   34.60   12.20 
 -12   7 -11   29.30    6.30 
  12   8 -11   30.90   10.40 
 -12   8  11   37.00   11.00 
 -12   8 -11   45.60    8.80 
  12   0 -12   16.30    7.90 
 -12   0  12    1.90    5.90 
  12   1 -12   -1.40    4.30 
 -12   1  12    3.70    5.60 
  12  -1  12   -1.80    2.70 
  12  -1 -12   12.30    7.80 
 -12   2  12   26.90    8.90 
  12   2 -12   34.70   10.40 
 -12   2 -12   29.90    4.60 
  12  -2 -12   27.80    9.80 
  12   3 -12   11.10    6.70 
 -12   3  12   -7.00    5.10 
  12  -3 -12    2.40    5.80 
 -12   3 -12    7.70    3.40 
 -12   4  12   13.70    8.00 
  12   4 -12   -1.80    6.30 
 -12   4 -12   12.80    4.30 
  12   5 -12    5.70    6.30 
 -12   5  12   12.90    7.40 
 -12   5 -12    2.50    3.90 
 -12   6  12   33.70   18.70 
  12   6 -12   27.40   10.70 
 -12   6 -12   23.60    5.50 
 -12   7  12    1.80    4.80 
  12   7 -12   23.10    8.60 
 -12   7 -12   -1.20    3.80 
  12   0 -13    8.10    6.60 
 -12   0  13    5.60    6.60 
 -12   1  13   -5.00    4.70 
  12   1 -13    1.40    5.30 
  12  -1 -13    4.60    6.70 
 -12   2  13   63.89   13.40 
  12   2 -13   51.49   12.40 
  12  -2 -13   60.59   14.50 
 -12   2 -13   66.69    6.20 
 -12   3  13    7.90    7.10 
  12   3 -13   -0.30    6.00 
 -12   3 -13    3.50    3.30 
  12  -3 -13   10.70    6.60 
 -12   4  13    6.80    6.50 
 -12   4 -13    4.50    3.50 
 -12   5  13   32.00   11.10 
  12   5 -13   35.60   10.60 
 -12   5 -13   31.40    6.50 
  12   6 -13   -1.00    7.80 
 -12   6  13   16.50    7.60 
 -12   6 -13    5.50    4.50 
 -12   0  14    6.30   11.20 
 -12   1  14    6.80    7.80 
  12   1 -14    2.30    6.50 
  12  -1 -14    1.30    8.60 
  12   2 -14   18.80    9.90 
 -12   2  14   12.20    7.30 
  12  -2 -14   12.20    8.80 
  12   3 -14   48.30   13.10 
 -12   3  14   65.09   14.20 
  12  -3 -14   40.20   11.80 
 -12   4  14    7.00    6.30 
  12   4 -14    3.10    6.60 
 -12   4 -14    4.30    3.20 
 -13   0   0    4.40    3.60 
  13   1   0   15.40    5.70 
 -13   1   0   24.80    5.90 
 -13  -1   0    9.60    4.50 
 -13  -2   0    0.70    2.80 
  13   2   0    1.40    3.10 
 -13   2   0   -3.00    2.60 
 -13  -2   0   -3.50    2.80 
  13   3   0 1773.32   50.49 
 -13  -3   0 1752.92   45.00 
 -13   3   0 1797.22   53.39 
 -13  -3   0 1837.02   50.09 
 -13  -4   0   -1.40    2.60 
 -13   4   0    2.70    3.60 
  13   4   0    1.00    3.00 
 -13   5   0 1014.30   39.70 
  13   5   0 1049.00   36.60 
  13   6   0    6.70    3.40 
 -13   6   0    0.90    3.80 
 -13   7   0    0.30    3.50 
  13   7   0    2.00    3.30 
 -13   8   0    2.50    4.50 
  13   8   0    3.30    4.00 
 -13   9   0    5.50    5.40 
  13   9   0   13.90    5.60 
  13  10   0   -0.70    4.30 
 -13  10   0   -4.80    4.70 
  13  11   0    8.90    4.60 
 -13  11   0    3.80    6.70 
 -13   0   1   -0.70    2.50 
 -13   0  -1    0.90    2.70 
 -13   0  -1   -0.50    3.00 
 -13   1   1  536.95   26.10 
 -13  -1  -1  541.95   23.80 
 -13  -1  -1  537.65   22.60 
  13   1  -1  525.45   26.10 
 -13   1  -1  533.25   24.60 
 -13  -1   1  530.95   25.60 
 -13  -2  -1  937.81   40.00 
 -13  -2  -1  981.50   30.40 
 -13   2   1  971.60   37.10 
  13   2  -1 1005.40   37.20 
  13   2   1  913.41   40.00 
 -13  -2   1  998.40   36.10 
 -13   2  -1 1001.30   35.60 
 -13  -3  -1  257.27   13.70 
  13   3  -1  229.08   16.90 
 -13   3   1  233.78   17.50 
 -13   3  -1  249.48   17.10 
  13   3   1  225.38   15.50 
 -13  -3   1  236.28   16.70 
 -13   4   1  204.08   16.80 
 -13  -4  -1  206.68   11.90 
  13   4  -1  181.78   15.10 
 -13   4  -1  191.78   15.60 
  13   4   1  198.18   14.00 
 -13   5   1    2.00    2.90 
  13   5  -1    4.30    4.10 
 -13  -5  -1    3.30    2.90 
 -13   5  -1    6.80    4.20 
  13   6  -1   23.20    6.00 
 -13  -6  -1   18.80    4.60 
 -13   6   1    8.00    5.80 
  13   6   1   18.60    5.40 
 -13   6  -1   15.90    5.80 
  13   7  -1    8.30    3.60 
 -13   7   1    6.50    4.70 
  13   7   1    6.60    4.00 
 -13   7  -1    7.20    5.10 
  13   8  -1   82.69   10.40 
 -13   8   1   86.69   14.20 
  13   8   1  102.49   10.80 
 -13   8  -1   75.79   12.30 
 -13   9   1   -5.30    4.30 
  13   9  -1    3.50    4.40 
  13   9   1    7.20    4.30 
 -13   9  -1    9.70    6.30 
  13  10  -1    2.90    3.90 
 -13  10   1   13.20    6.40 
  13  10   1   -4.70    3.70 
 -13  10  -1   -2.60    5.50 
  13  11  -1    3.60    4.60 
 -13  11   1    5.60    6.60 
  13  11   1   -1.50    4.60 
 -13  11  -1    4.70    6.80 
 -13   0  -2 1797.52   48.50 
 -13   0  -2 1865.51   48.80 
  13   0  -2 1891.31   56.89 
 -13   0   2 1877.31   54.79 
 -13  -1  -2  109.39    9.60 
  13   1  -2  105.49   12.80 
 -13  -1  -2  122.59   10.20 
 -13   1   2  120.39   12.60 
 -13   1  -2   99.69   14.90 
 -13  -1   2   93.29   10.80 
 -13   1  -2  108.69   10.80 
 -13  -2  -2    6.40    3.80 
 -13  -2  -2   -0.30    2.20 
  13   2  -2    0.70    3.20 
 -13   2   2   -4.60    3.40 
 -13   2  -2   -3.20    2.40 
 -13  -2   2    1.60    3.50 
 -13   3   2  124.79   13.60 
 -13  -3  -2  141.49   11.10 
 -13  -3  -2  127.49    9.00 
  13   3  -2  135.79   13.30 
 -13   3  -2  124.69   12.30 
  13   3   2  130.19   11.00 
 -13  -4  -2  137.39   10.70 
  13   4  -2  146.69   14.40 
 -13   4   2  151.68   14.80 
 -13  -4  -2  138.19    9.10 
  13   4   2  144.69   11.60 
 -13   4  -2  140.99   13.10 
 -13  -5  -2    6.20    3.40 
  13   5  -2    4.60    3.60 
 -13  -5  -2    3.20    3.00 
 -13   5   2    3.50    4.30 
 -13   5  -2    3.50    3.10 
  13   5   2   12.20    3.80 
 -13   6   2   60.19   11.20 
 -13  -6  -2   46.30    5.70 
  13   6  -2   33.80    7.20 
  13   6   2   29.30    6.00 
 -13   6  -2   38.10    8.90 
  13   7  -2   30.00    7.40 
 -13   7   2    8.30    5.20 
 -13  -7  -2   13.90    4.30 
 -13   7  -2    8.30    5.70 
  13   7   2   10.90    4.30 
 -13   8   2   49.50   10.20 
  13   8  -2   32.30    7.70 
 -13  -8  -2   25.60    5.80 
  13   8   2   40.90    7.20 
 -13   8  -2   29.50    8.10 
 -13   9   2    2.40    4.80 
  13   9  -2   -0.20    2.60 
  13   9   2    4.60    3.80 
 -13   9  -2   -6.70    5.20 
  13  10  -2   19.90    7.00 
 -13  10   2   47.90   11.90 
 -13  10  -2   38.20   11.00 
  13  10   2   36.70    7.30 
 -13  11   2    8.80    8.30 
  13  11  -2    5.60    5.00 
  13  11   2   11.10    4.80 
 -13  11  -2   10.50    7.80 
 -13   0  -3    1.10    2.60 
  13   0  -3   -2.90    2.40 
 -13   0   3   -0.10    3.00 
 -13   0  -3    1.80    2.50 
  13   1  -3   16.80    6.10 
 -13  -1  -3   12.40    3.80 
 -13   1   3    5.30    4.10 
 -13  -1  -3   12.50    3.80 
 -13   1  -3    5.20    3.60 
 -13   1  -3   10.60    3.80 
 -13  -1   3    8.70    4.00 
  13  -1  -3    6.90    4.70 
 -13   2   3  568.94   29.00 
 -13  -2  -3  585.74   21.80 
  13   2  -3  580.64   29.20 
 -13  -2  -3  555.84   19.70 
 -13  -2   3  538.95   27.80 
 -13   2  -3  559.24   24.20 
 -13   3   3  743.13   34.20 
  13   3  -3  749.13   33.70 
 -13  -3  -3  743.63   21.90 
 -13  -3  -3  737.63   24.70 
 -13   3  -3  738.33   29.40 
 -13  -4  -3   18.00    3.90 
 -13   4   3   12.20    5.50 
 -13  -4  -3   16.10    3.50 
  13   4  -3   14.60    5.50 
 -13   4  -3   14.30    4.60 
  13   4   3   11.20    3.60 
  13   5  -3    3.00    4.00 
 -13   5   3    0.20    6.80 
 -13  -5  -3    6.30    2.80 
 -13  -5  -3    6.10    2.60 
  13   5   3   11.20    3.60 
 -13   5  -3   13.90    5.50 
 -13   6   3  487.45   29.10 
  13   6  -3  548.15   28.20 
 -13  -6  -3  517.15   17.50 
 -13  -6  -3  526.15   20.40 
 -13   6  -3  559.74   28.20 
  13   6   3  489.75   20.20 
 -13  -7  -3   46.30    5.90 
  13   7  -3   37.70    8.30 
 -13   7   3   33.30    8.50 
 -13   7  -3   30.70    8.70 
  13   7   3   32.70    6.10 
 -13   8   3   90.19   14.60 
  13   8  -3  115.19   12.50 
 -13   8  -3  103.69   14.10 
  13   8   3  134.99   10.60 
  13   9  -3    4.20    5.70 
 -13   9   3   10.60    6.80 
 -13   9  -3   27.30    8.90 
  13   9   3   11.80    6.90 
  13  10  -3   92.29   13.70 
 -13  10   3   78.99   14.60 
  13  10   3  126.59   10.90 
 -13  10  -3  126.49   16.70 
 -13  11   3   39.30    9.60 
  13  11  -3   62.89   11.90 
  13  11   3   49.90    8.20 
 -13  11  -3   31.50   10.70 
 -13   0   4 1967.30   59.39 
 -13   0  -4 1906.81   48.10 
  13   0  -4 1996.80   61.29 
 -13   0  -4 1876.61   45.90 
 -13  -1  -4  111.29    8.60 
 -13  -1  -4  109.79    8.70 
  13   1  -4   97.09   12.20 
 -13   1   4  114.39   13.00 
 -13   1  -4  125.79   11.00 
  13  -1  -4  106.79   13.20 
 -13  -1   4  105.39   12.60 
 -13   1  -4  103.69   17.30 
 -13  -2  -4  583.04   18.80 
 -13   2   4  590.44   30.50 
  13   2  -4  576.34   30.00 
 -13  -2  -4  565.14   19.90 
 -13   2  -4  571.44   23.60 
 -13  -3  -4    6.90    2.50 
  13   3  -4   -1.50    4.00 
 -13   3   4   14.90    5.20 
 -13  -3  -4    7.20    2.40 
 -13   3  -4    5.00    3.40 
 -13   4   4   12.30    5.10 
  13   4  -4   10.10    5.30 
 -13  -4  -4   19.80    3.30 
 -13  -4  -4   11.60    3.10 
 -13   4  -4   24.10    6.10 
 -13  -5  -4   26.70    3.60 
 -13  -5  -4   34.70    4.60 
  13   5  -4   35.30    8.40 
 -13   5   4   25.90    7.00 
 -13   5  -4   23.80    6.80 
  13   6  -4   79.99   10.60 
 -13  -6  -4   82.19    6.30 
 -13  -6  -4   73.19    6.60 
 -13   6   4   63.29   12.40 
  13   6   4   77.99    6.70 
 -13   6  -4   68.39   11.30 
 -13   7   4    3.50    3.20 
 -13  -7  -4    3.50    2.30 
  13   7  -4    4.80    4.00 
 -13  -7  -4    2.50    2.60 
  13   7   4   -1.20    2.40 
 -13   7  -4    5.60    5.00 
 -13   8   4    8.50    6.00 
  13   8  -4   -2.00    3.90 
 -13   8  -4   -1.50    4.20 
  13   8   4    1.00    2.60 
 -13   9   4   16.10    6.60 
  13   9  -4    7.30    5.50 
  13   9   4   20.90    5.00 
 -13   9  -4   26.80    8.70 
  13  10  -4   14.90    6.70 
 -13  10   4   17.00   11.10 
  13  10   4    9.80    4.40 
 -13  10  -4   12.70    8.20 
  13  11  -4    9.60    6.70 
 -13  11   4   11.80    6.70 
 -13  11  -4    8.10    7.50 
  13   0  -5   -5.10    3.80 
 -13   0   5    0.50    3.40 
 -13   0  -5    2.70    2.40 
 -13   0  -5   -3.40    2.50 
 -13   1   5  404.66   25.40 
  13   1  -5  410.46   25.90 
 -13  -1  -5  396.66   15.50 
 -13  -1  -5  390.96   15.50 
 -13   1  -5  392.16   17.70 
  13  -1  -5  377.96   25.50 
 -13  -1   5  441.06   26.00 
 -13   1  -5  411.96   19.70 
 -13  -2  -5   33.10    4.00 
 -13  -2  -5   30.80    4.20 
  13   2  -5   33.10    8.20 
 -13   2   5   27.80    7.50 
 -13   2  -5   27.80    5.70
[truncated: 60,108 more chars]
